# Supplementary material for: Regulation of Tomato Specialised Metabolism after Establishment of Symbiosis with the Endophytic Fungus Serendipita indica
Source: Microorganisms. 2022 Jan 16;10(1):194. doi: 10.3390/microorganisms10010194 (PMC8778627; doi:10.3390/microorganisms10010194)
Supplement: Supplementary file 1 [file microorganisms-10-00194-s001.zip]

Archive with 2 entries (2 files):
- DESeq2 analysis.xlsx
- microorganisms-1533569-supplementary.pdf
