# Supplementary material for: Regulation of Tomato Specialised Metabolism after Establishment of Symbiosis with the Endophytic Fungus Serendipita indica
Source: Microorganisms. 2022 Jan 16;10(1):194. doi: 10.3390/microorganisms10010194 (PMC8778627; doi:10.3390/microorganisms10010194)
Supplement: Supplementary file 1 [file microorganisms-10-00194-s001.zip › DESeq2 analysis.xlsx]

## Sheet: leaf_DEseq2
	baseMean	log2FoldChange	lfcSE	stat	pvalue	padj
Solyc00g005000.3.1	164.098	0.556194	1.45867	0.381302	0.702979	0.863719
Solyc00g005040.3.1	17.0931	-0.52569	0.679762	-0.773344	0.439319	0.659091
Solyc00g005050.3.1	652.46	0.0712803	0.0767054	0.929273	0.352748	0.571614
Solyc00g005060.1.1	0	NA	NA	NA	NA	NA
Solyc00g005080.2.1	0	NA	NA	NA	NA	NA
Solyc00g005084.1.1	0	NA	NA	NA	NA	NA
Solyc00g005090.1.1	0	NA	NA	NA	NA	NA
Solyc00g005092.1.1	0	NA	NA	NA	NA	NA
Solyc00g005094.1.1	1.4929	0	1.90902	0	1	NA
Solyc00g005096.1.1	2.00781	0.844692	1.38258	0.610952	0.541231	NA
Solyc00g005280.1.1	0	NA	NA	NA	NA	NA
Solyc00g005283.1.1	0	NA	NA	NA	NA	NA
Solyc00g005285.1.1	1.2666	-0.261616	1.65313	-0.158255	0.874256	NA
Solyc00g005287.1.1	0	NA	NA	NA	NA	NA
Solyc00g005430.1.1	0	NA	NA	NA	NA	NA
Solyc00g005440.2.1	0.0786445	-0.898462	4.32794	-0.207596	0.835545	NA
Solyc00g005445.1.1	0	NA	NA	NA	NA	NA
Solyc00g005450.1.1	0	NA	NA	NA	NA	NA
Solyc00g005460.2.1	0	NA	NA	NA	NA	NA
Solyc00g005470.2.1	0	NA	NA	NA	NA	NA
Solyc00g005480.1.1	0	NA	NA	NA	NA	NA
Solyc00g005840.3.1	1157.02	-0.253257	0.123758	-2.04639	0.0407182	0.121503
Solyc00g005850.2.1	0	NA	NA	NA	NA	NA
Solyc00g005890.3.1	2.37806	-0.0769162	0.913931	-0.0841597	0.932929	NA
Solyc00g005900.2.1	0	NA	NA	NA	NA	NA
Solyc00g005903.1.1	0	NA	NA	NA	NA	NA
Solyc00g005907.1.1	0	NA	NA	NA	NA	NA
Solyc00g006020.1.1	0	NA	NA	NA	NA	NA
Solyc00g006090.1.1	0	NA	NA	NA	NA	NA
Solyc00g006170.1.1	0	NA	NA	NA	NA	NA
Solyc00g006480.1.1	0	NA	NA	NA	NA	NA
Solyc00g006483.1.1	0	NA	NA	NA	NA	NA
Solyc00g006487.1.1	2.79118	-0.18763	0.839421	-0.223523	0.823129	0.937969
Solyc00g006490.3.1	867.204	0.0690852	0.0627017	1.10181	0.270545	0.481167
Solyc00g006500.1.1	0	NA	NA	NA	NA	NA
Solyc00g006510.1.1	0	NA	NA	NA	NA	NA
Solyc00g006520.1.1	0	NA	NA	NA	NA	NA
Solyc00g006530.1.1	0	NA	NA	NA	NA	NA
Solyc00g006540.1.1	0	NA	NA	NA	NA	NA
Solyc00g006550.1.1	0	NA	NA	NA	NA	NA
Solyc00g006560.1.1	0	NA	NA	NA	NA	NA
Solyc00g006590.2.1	0	NA	NA	NA	NA	NA
Solyc00g006650.1.1	0	NA	NA	NA	NA	NA
Solyc00g006655.1.1	0	NA	NA	NA	NA	NA
Solyc00g006660.1.1	0	NA	NA	NA	NA	NA
Solyc00g006680.2.1	4.04203	0.830015	0.828186	1.00221	0.316243	0.532919
Solyc00g006683.1.1	0	NA	NA	NA	NA	NA
Solyc00g006800.3.1	3004.17	0.231681	0.0979196	2.36603	0.0179799	0.0643295
Solyc00g006805.1.1	31.3386	-0.575965	0.349169	-1.64953	0.0990394	0.237619
Solyc00g006810.3.1	1170.97	0.0239414	0.111751	0.214238	0.830362	0.942516
Solyc00g006820.3.1	870.66	0.313807	0.128943	2.43368	0.0149462	0.0554333
Solyc00g006830.3.1	954.76	-0.0939061	0.0696671	-1.34793	0.177682	0.361809
Solyc00g006840.3.1	0	NA	NA	NA	NA	NA
Solyc00g006850.2.1	0	NA	NA	NA	NA	NA
Solyc00g006860.2.1	0	NA	NA	NA	NA	NA
Solyc00g006867.1.1	2.708	0.578707	1.16921	0.494955	0.620632	0.805487
Solyc00g006870.1.1	0	NA	NA	NA	NA	NA
Solyc00g006880.1.1	0	NA	NA	NA	NA	NA
Solyc00g006890.1.1	0	NA	NA	NA	NA	NA
Solyc00g006900.1.1	0	NA	NA	NA	NA	NA
Solyc00g006903.1.1	0	NA	NA	NA	NA	NA
Solyc00g006907.1.1	0	NA	NA	NA	NA	NA
Solyc00g007010.3.1	575.364	-0.0225916	0.111657	-0.20233	0.839659	0.947824
Solyc00g007020.1.1	0	NA	NA	NA	NA	NA
Solyc00g007030.2.1	0.0531803	0	4.32794	0	1	NA
Solyc00g007040.2.1	0	NA	NA	NA	NA	NA
Solyc00g007050.1.1	0.0510672	0	4.32794	0	1	NA
Solyc00g007060.3.1	540.619	-0.154102	0.105856	-1.45578	0.145453	0.313702
Solyc00g007070.3.1	1836.27	0.0890434	0.0659041	1.3511	0.176662	0.360235
Solyc00g007080.3.1	81.6368	0.284972	0.194049	1.46855	0.141954	0.3081
Solyc00g007090.3.1	288.119	0.123711	0.110002	1.12463	0.260746	0.470502
Solyc00g007100.3.1	557.577	-0.295262	0.112285	-2.62957	0.00854922	0.035466
Solyc00g007110.3.1	95.8543	0.230515	0.250701	0.919482	0.357843	0.577102
Solyc00g007120.3.1	374.518	-0.0277436	0.0968374	-0.286496	0.774498	0.907698
Solyc00g007130.3.1	18.59	0.0260217	0.396194	0.0656793	0.947633	1
Solyc00g007150.3.1	94.1863	0.741063	0.185124	4.00306	6.25273e-05	0.000531299
Solyc00g007160.2.1	7.69038	0.294354	0.483904	0.608289	0.542996	0.746211
Solyc00g007170.1.1	0.226872	0	4.32794	0	1	NA
Solyc00g007180.1.1	0	NA	NA	NA	NA	NA
Solyc00g007190.3.1	2.14131	-1.57506	1.09177	-1.44267	0.149114	NA
Solyc00g007195.1.1	7.12841	0.355798	0.658449	0.540358	0.58895	0.780322
Solyc00g007200.3.1	428.077	0.259498	0.09797	2.64875	0.00807909	0.033843
Solyc00g007220.3.1	40.7384	-0.0720807	0.257687	-0.279722	0.779691	0.911171
Solyc00g007225.1.1	0	NA	NA	NA	NA	NA
Solyc00g007260.3.1	285.351	0.000442487	0.125345	0.00353016	0.997183	1
Solyc00g007270.3.1	5769.58	0.429795	0.0611104	7.0331	2.01999e-12	8.84657e-11
Solyc00g007300.3.1	546.735	-1.63938	0.226579	-7.23534	4.64371e-13	2.35204e-11
Solyc00g007305.1.1	0	NA	NA	NA	NA	NA
Solyc00g007320.1.1	0	NA	NA	NA	NA	NA
Solyc00g007330.2.1	0	NA	NA	NA	NA	NA
Solyc00g007340.2.1	0	NA	NA	NA	NA	NA
Solyc00g007450.1.1	0	NA	NA	NA	NA	NA
Solyc00g007550.1.1	0	NA	NA	NA	NA	NA
Solyc00g007555.1.1	0.0510672	0	4.32794	0	1	NA
Solyc00g007560.2.1	0.377014	-0.917709	3.29947	-0.278138	0.780906	NA
Solyc00g007570.2.1	0	NA	NA	NA	NA	NA
Solyc00g007600.2.1	1.1909	-0.0661978	1.27041	-0.0521076	0.958443	NA
Solyc00g007910.1.1	0	NA	NA	NA	NA	NA
Solyc00g007920.1.1	0	NA	NA	NA	NA	NA
Solyc00g007925.1.1	0	NA	NA	NA	NA	NA
Solyc00g007930.1.1	0	NA	NA	NA	NA	NA
Solyc00g007950.1.1	0	NA	NA	NA	NA	NA
Solyc00g007960.1.1	0	NA	NA	NA	NA	NA
Solyc00g007970.1.1	0	NA	NA	NA	NA	NA
Solyc00g007980.1.1	0	NA	NA	NA	NA	NA
Solyc00g007990.1.1	0	NA	NA	NA	NA	NA
Solyc00g008000.1.1	0	NA	NA	NA	NA	NA
Solyc00g008010.1.1	0	NA	NA	NA	NA	NA
Solyc00g008020.1.1	0	NA	NA	NA	NA	NA
Solyc00g008030.1.1	0	NA	NA	NA	NA	NA
Solyc00g008040.1.1	0	NA	NA	NA	NA	NA
Solyc00g008050.1.1	0	NA	NA	NA	NA	NA
Solyc00g008055.1.1	0	NA	NA	NA	NA	NA
Solyc00g008060.1.1	0	NA	NA	NA	NA	NA
Solyc00g008070.2.1	0	NA	NA	NA	NA	NA
Solyc00g008080.1.1	0	NA	NA	NA	NA	NA
Solyc00g008090.2.1	0	NA	NA	NA	NA	NA
Solyc00g008100.1.1	0	NA	NA	NA	NA	NA
Solyc00g008110.1.1	0	NA	NA	NA	NA	NA
Solyc00g008120.1.1	0	NA	NA	NA	NA	NA
Solyc00g008130.1.1	0	NA	NA	NA	NA	NA
Solyc00g008140.1.1	0	NA	NA	NA	NA	NA
Solyc00g008150.1.1	0	NA	NA	NA	NA	NA
Solyc00g008160.1.1	0	NA	NA	NA	NA	NA
Solyc00g008165.1.1	0	NA	NA	NA	NA	NA
Solyc00g008260.2.1	0	NA	NA	NA	NA	NA
Solyc00g008265.1.1	0	NA	NA	NA	NA	NA
Solyc00g008270.1.1	0	NA	NA	NA	NA	NA
Solyc00g008570.2.1	0.361335	1.22424	2.42981	0.50384	0.614374	NA
Solyc00g008580.1.1	5.14805	-0.572324	0.977856	-0.585285	0.558356	0.757535
Solyc00g008680.3.1	1993.53	0.0245046	0.0476908	0.513822	0.607376	0.795372
Solyc00g008800.2.1	0	NA	NA	NA	NA	NA
Solyc00g008910.1.1	0	NA	NA	NA	NA	NA
Solyc00g008915.1.1	0	NA	NA	NA	NA	NA
Solyc00g009020.3.1	3237.59	0.19726	0.0622754	3.16754	0.00153732	0.00854897
Solyc00g009030.2.1	0.625366	-0.586951	1.91306	-0.306813	0.758986	NA
Solyc00g009040.3.1	11.7078	0.544893	0.417282	1.30582	0.191615	0.381831
Solyc00g009050.2.1	34.9647	-0.278887	0.340096	-0.820023	0.412203	0.63232
Solyc00g009060.3.1	359.68	-0.148089	0.102336	-1.44709	0.147873	0.317305
Solyc00g009070.1.1	17.8208	0	1.45974	0	1	1
Solyc00g009080.3.1	212.441	0.668286	0.137951	4.84436	1.27019e-06	1.70768e-05
Solyc00g009090.3.1	224.974	-0.614971	0.206973	-2.97127	0.00296573	0.0148565
Solyc00g009100.3.1	1486.72	0.188701	0.0906776	2.08101	0.0374326	0.113901
Solyc00g009110.3.1	400.506	-0.963873	0.184746	-5.21728	1.81569e-07	3.00239e-06
Solyc00g009120.3.1	185.336	-1.13842	0.133366	-8.53604	1.389e-17	1.7979e-15
Solyc00g009140.3.1	159.859	-0.380519	0.157182	-2.42088	0.015483	0.0569707
Solyc00g009141.1.1	193.974	0.177178	0.143625	1.23362	0.217345	0.417048
Solyc00g009142.1.1	0	NA	NA	NA	NA	NA
Solyc00g009143.1.1	0	NA	NA	NA	NA	NA
Solyc00g009144.1.1	0	NA	NA	NA	NA	NA
Solyc00g009145.1.1	0	NA	NA	NA	NA	NA
Solyc00g009146.1.1	0.229051	0	4.32794	0	1	NA
Solyc00g009148.1.1	0	NA	NA	NA	NA	NA
Solyc00g009540.1.1	0	NA	NA	NA	NA	NA
Solyc00g009650.1.1	0	NA	NA	NA	NA	NA
Solyc00g009760.2.1	582.639	-0.0263519	0.249393	-0.105664	0.915849	0.985634
Solyc00g009765.1.1	0	NA	NA	NA	NA	NA
Solyc00g010410.1.1	0	NA	NA	NA	NA	NA
Solyc00g010420.1.1	0	NA	NA	NA	NA	NA
Solyc00g010520.1.1	0	NA	NA	NA	NA	NA
Solyc00g010525.1.1	0.617781	-0.704159	2.08316	-0.338024	0.735345	NA
Solyc00g010530.1.1	0	NA	NA	NA	NA	NA
Solyc00g010750.2.1	0.764936	0	2.01702	0	1	NA
Solyc00g010755.1.1	0	NA	NA	NA	NA	NA
Solyc00g010760.1.1	0	NA	NA	NA	NA	NA
Solyc00g010780.1.1	0	NA	NA	NA	NA	NA
Solyc00g010930.1.1	0	NA	NA	NA	NA	NA
Solyc00g011150.1.1	3.53824	-0.443583	0.973428	-0.455692	0.648612	0.827149
Solyc00g011160.2.1	6.11316	-0.0162776	0.649195	-0.0250735	0.979996	1
Solyc00g011170.1.1	45.0933	-0.125673	0.475353	-0.264378	0.791489	0.917595
Solyc00g011175.1.1	0	NA	NA	NA	NA	NA
Solyc00g011670.1.1	0	NA	NA	NA	NA	NA
Solyc00g011673.1.1	0	NA	NA	NA	NA	NA
Solyc00g011677.1.1	0.0509973	0	4.32794	0	1	NA
Solyc00g011870.1.1	0	NA	NA	NA	NA	NA
Solyc00g011880.3.1	251.082	0.233272	0.136953	1.7033	0.0885113	0.218549
Solyc00g011890.3.1	2011.32	0.0324427	0.175074	0.185308	0.852987	0.955505
Solyc00g011895.1.1	0	NA	NA	NA	NA	NA
Solyc00g012430.1.1	0.138058	-0.898469	4.32794	-0.207597	0.835543	NA
Solyc00g012435.1.1	0	NA	NA	NA	NA	NA
Solyc00g012440.1.1	1.9086	-1.06379	1.25732	-0.846081	0.397507	NA
Solyc00g012540.1.1	0	NA	NA	NA	NA	NA
Solyc00g012640.1.1	0	NA	NA	NA	NA	NA
Solyc00g012650.1.1	0	NA	NA	NA	NA	NA
Solyc00g012660.1.1	0	NA	NA	NA	NA	NA
Solyc00g012670.2.1	0	NA	NA	NA	NA	NA
Solyc00g012680.1.1	0	NA	NA	NA	NA	NA
Solyc00g012690.1.1	0	NA	NA	NA	NA	NA
Solyc00g012700.2.1	0	NA	NA	NA	NA	NA
Solyc00g012702.1.1	0	NA	NA	NA	NA	NA
Solyc00g012704.1.1	0	NA	NA	NA	NA	NA
Solyc00g012706.1.1	0	NA	NA	NA	NA	NA
Solyc00g012708.1.1	0	NA	NA	NA	NA	NA
Solyc00g013110.1.1	0	NA	NA	NA	NA	NA
Solyc00g013120.3.1	0.0825178	-0.898462	4.32794	-0.207596	0.835545	NA
Solyc00g013130.3.1	0.244923	0.553202	4.32794	0.127821	0.898291	NA
Solyc00g013133.1.1	0.0518941	0	4.32794	0	1	NA
Solyc00g013137.1.1	0.0594137	0	4.32794	0	1	NA
Solyc00g013140.2.1	3.69512	-0.30965	0.935254	-0.331086	0.740579	0.885813
Solyc00g013150.1.1	1.32993	-0.154461	1.66522	-0.092757	0.926097	NA
Solyc00g013155.1.1	0.765687	-0.854641	1.99191	-0.429057	0.667882	NA
Solyc00g013160.2.1	3.15814	0.991057	0.89264	1.11025	0.26689	0.476903
Solyc00g013170.1.1	1.87022	-0.667912	1.09794	-0.608333	0.542967	NA
Solyc00g013180.1.1	0.95983	-0.772054	2.17749	-0.354562	0.722918	NA
Solyc00g013181.1.1	0	NA	NA	NA	NA	NA
Solyc00g013183.1.1	0	NA	NA	NA	NA	NA
Solyc00g013184.1.1	0	NA	NA	NA	NA	NA
Solyc00g013185.1.1	0	NA	NA	NA	NA	NA
Solyc00g013186.1.1	0	NA	NA	NA	NA	NA
Solyc00g013188.1.1	0	NA	NA	NA	NA	NA
Solyc00g014170.1.1	0	NA	NA	NA	NA	NA
Solyc00g014180.1.1	0	NA	NA	NA	NA	NA
Solyc00g014190.1.1	0	NA	NA	NA	NA	NA
Solyc00g014290.1.1	0	NA	NA	NA	NA	NA
Solyc00g014390.1.1	0	NA	NA	NA	NA	NA
Solyc00g014395.1.1	0	NA	NA	NA	NA	NA
Solyc00g014790.2.1	0.320865	1.89765	3.31829	0.571876	0.567406	NA
Solyc00g014800.1.1	0.172517	0.557773	4.32794	0.128877	0.897455	NA
Solyc00g014810.1.1	0	NA	NA	NA	NA	NA
Solyc00g014820.2.1	0	NA	NA	NA	NA	NA
Solyc00g014830.3.1	1.7009	-0.772794	1.35677	-0.569582	0.568961	NA
Solyc00g014840.1.1	1.4702	-0.0837844	1.98481	-0.0422129	0.966329	NA
Solyc00g014850.1.1	0.337996	1.56873	4.00865	0.391336	0.695549	NA
Solyc00g014860.1.1	0	NA	NA	NA	NA	NA
Solyc00g014960.1.1	0	NA	NA	NA	NA	NA
Solyc00g014970.1.1	0	NA	NA	NA	NA	NA
Solyc00g014980.1.1	0	NA	NA	NA	NA	NA
Solyc00g014990.2.1	0	NA	NA	NA	NA	NA
Solyc00g014995.1.1	0	NA	NA	NA	NA	NA
Solyc00g015000.1.1	0	NA	NA	NA	NA	NA
Solyc00g015600.1.1	0	NA	NA	NA	NA	NA
Solyc00g015720.1.1	0	NA	NA	NA	NA	NA
Solyc00g015730.2.1	0	NA	NA	NA	NA	NA
Solyc00g015733.1.1	0	NA	NA	NA	NA	NA
Solyc00g015735.1.1	0	NA	NA	NA	NA	NA
Solyc00g015737.1.1	0	NA	NA	NA	NA	NA
Solyc00g016470.1.1	0	NA	NA	NA	NA	NA
Solyc00g016480.1.1	0	NA	NA	NA	NA	NA
Solyc00g016490.1.1	0	NA	NA	NA	NA	NA
Solyc00g016590.2.1	0	NA	NA	NA	NA	NA
Solyc00g016790.1.1	0	NA	NA	NA	NA	NA
Solyc00g016900.1.1	0	NA	NA	NA	NA	NA
Solyc00g016910.1.1	0	NA	NA	NA	NA	NA
Solyc00g016915.1.1	0	NA	NA	NA	NA	NA
Solyc00g017210.2.1	0	NA	NA	NA	NA	NA
Solyc00g017220.2.1	0	NA	NA	NA	NA	NA
Solyc00g017230.1.1	0	NA	NA	NA	NA	NA
Solyc00g017235.1.1	0	NA	NA	NA	NA	NA
Solyc00g017540.2.1	0	NA	NA	NA	NA	NA
Solyc00g017550.2.1	0	NA	NA	NA	NA	NA
Solyc00g017760.1.1	0	NA	NA	NA	NA	NA
Solyc00g017860.1.1	0	NA	NA	NA	NA	NA
Solyc00g017870.1.1	0	NA	NA	NA	NA	NA
Solyc00g017880.1.1	0	NA	NA	NA	NA	NA
Solyc00g017890.1.1	0	NA	NA	NA	NA	NA
Solyc00g017900.1.1	0	NA	NA	NA	NA	NA
Solyc00g017910.1.1	0	NA	NA	NA	NA	NA
Solyc00g017920.1.1	0	NA	NA	NA	NA	NA
Solyc00g017930.1.1	0	NA	NA	NA	NA	NA
Solyc00g017933.1.1	0	NA	NA	NA	NA	NA
Solyc00g017937.1.1	0	NA	NA	NA	NA	NA
Solyc00g018760.1.1	0	NA	NA	NA	NA	NA
Solyc00g018770.1.1	0	NA	NA	NA	NA	NA
Solyc00g018970.1.1	73.585	-0.344875	0.515172	-0.669436	0.503217	0.715299
Solyc00g019610.1.1	0	NA	NA	NA	NA	NA
Solyc00g019620.2.1	0	NA	NA	NA	NA	NA
Solyc00g019630.2.1	0	NA	NA	NA	NA	NA
Solyc00g019730.2.1	26.7278	-1.27044	0.535856	-2.37085	0.0177471	0.0636628
Solyc00g019740.1.1	13.2747	-0.995655	0.622155	-1.60033	0.109525	0.255566
Solyc00g019750.1.1	1.56646	-2.14709	1.59222	-1.34849	0.177501	NA
Solyc00g019950.1.1	0.946972	-1.20288	1.87088	-0.642945	0.52026	NA
Solyc00g019970.2.1	0.948194	-2.2165	1.79626	-1.23395	0.217221	NA
Solyc00g019980.2.1	0.637383	-0.901588	2.07634	-0.434221	0.664128	NA
Solyc00g019990.1.1	0	NA	NA	NA	NA	NA
Solyc00g020000.1.1	0.0531803	0	4.32794	0	1	NA
Solyc00g020010.1.1	0.339875	-0.150372	2.83033	-0.0531286	0.957629	NA
Solyc00g020020.2.1	0.664812	-3.15666	2.15611	-1.46406	0.143179	NA
Solyc00g020030.1.1	0.118827	0	4.32794	0	1	NA
Solyc00g020040.1.1	1.1905	0.59329	1.51779	0.39089	0.695878	NA
Solyc00g020440.1.1	0	NA	NA	NA	NA	NA
Solyc00g020540.2.1	2.0027	-0.373182	1.32015	-0.282682	0.77742	NA
Solyc00g020545.1.1	495.026	0.568279	1.48051	0.38384	0.701097	0.862198
Solyc00g020940.1.1	0	NA	NA	NA	NA	NA
Solyc00g020960.1.1	0	NA	NA	NA	NA	NA
Solyc00g020970.1.1	0	NA	NA	NA	NA	NA
Solyc00g020980.1.1	0	NA	NA	NA	NA	NA
Solyc00g020990.2.1	0	NA	NA	NA	NA	NA
Solyc00g021490.2.1	0	NA	NA	NA	NA	NA
Solyc00g021500.2.1	0	NA	NA	NA	NA	NA
Solyc00g021510.2.1	0	NA	NA	NA	NA	NA
Solyc00g021520.1.1	0	NA	NA	NA	NA	NA
Solyc00g021530.2.1	0	NA	NA	NA	NA	NA
Solyc00g021630.1.1	7.38033	-0.282024	0.503066	-0.56061	0.575064	0.770093
Solyc00g021640.3.1	1.83867	0.0627001	1.32965	0.0471553	0.962389	NA
Solyc00g021650.1.1	0	NA	NA	NA	NA	NA
Solyc00g021655.1.1	0	NA	NA	NA	NA	NA
Solyc00g022070.1.1	0.071733	0.544185	4.32794	0.125738	0.89994	NA
Solyc00g022080.1.1	0	NA	NA	NA	NA	NA
Solyc00g022090.2.1	1.38937	0.267029	1.44163	0.185227	0.853051	NA
Solyc00g022100.1.1	3.58817	-1.08001	0.950997	-1.13566	0.256098	0.464924
Solyc00g022103.1.1	0.245648	0.605037	4.32794	0.139798	0.88882	NA
Solyc00g022107.1.1	5.3559	-1.51532	1.04301	-1.45283	0.14627	0.315054
Solyc00g022920.2.1	0	NA	NA	NA	NA	NA
Solyc00g023020.2.1	0	NA	NA	NA	NA	NA
Solyc00g023030.1.1	0	NA	NA	NA	NA	NA
Solyc00g023040.1.1	0	NA	NA	NA	NA	NA
Solyc00g023050.2.1	0	NA	NA	NA	NA	NA
Solyc00g023250.2.1	0	NA	NA	NA	NA	NA
Solyc00g023260.1.1	0	NA	NA	NA	NA	NA
Solyc00g023270.2.1	0	NA	NA	NA	NA	NA
Solyc00g023470.1.1	0	NA	NA	NA	NA	NA
Solyc00g023570.1.1	0	NA	NA	NA	NA	NA
Solyc00g023580.1.1	0.0786445	-0.898462	4.32794	-0.207596	0.835545	NA
Solyc00g023590.2.1	0.102068	0	4.32794	0	1	NA
Solyc00g023600.2.1	0	NA	NA	NA	NA	NA
Solyc00g023700.2.1	0	NA	NA	NA	NA	NA
Solyc00g023710.1.1	0	NA	NA	NA	NA	NA
Solyc00g024010.1.1	0	NA	NA	NA	NA	NA
Solyc00g024020.1.1	0	NA	NA	NA	NA	NA
Solyc00g024030.1.1	0	NA	NA	NA	NA	NA
Solyc00g024040.1.1	0	NA	NA	NA	NA	NA
Solyc00g024050.1.1	0	NA	NA	NA	NA	NA
Solyc00g024150.3.1	5473.57	-0.224084	0.147311	-1.52117	0.128218	0.286541
Solyc00g024160.2.1	1.35033	0.0850521	1.2652	0.0672243	0.946403	NA
Solyc00g024370.1.1	0	NA	NA	NA	NA	NA
Solyc00g024570.2.1	0	NA	NA	NA	NA	NA
Solyc00g024670.1.1	0	NA	NA	NA	NA	NA
Solyc00g024680.2.1	0	NA	NA	NA	NA	NA
Solyc00g024690.1.1	0	NA	NA	NA	NA	NA
Solyc00g025290.1.1	2.72284	-0.642848	1.0927	-0.588309	0.556325	0.755835
Solyc00g025300.1.1	0	NA	NA	NA	NA	NA
Solyc00g025400.2.1	0	NA	NA	NA	NA	NA
Solyc00g025500.2.1	0	NA	NA	NA	NA	NA
Solyc00g025510.1.1	0	NA	NA	NA	NA	NA
Solyc00g025520.1.1	0	NA	NA	NA	NA	NA
Solyc00g025530.1.1	0	NA	NA	NA	NA	NA
Solyc00g025540.2.1	0	NA	NA	NA	NA	NA
Solyc00g025650.2.1	0	NA	NA	NA	NA	NA
Solyc00g025660.1.1	0	NA	NA	NA	NA	NA
Solyc00g026160.3.1	4164.02	1.03953	0.736636	1.41119	0.15819	0.333695
Solyc00g026165.1.1	0	NA	NA	NA	NA	NA
Solyc00g026860.1.1	0	NA	NA	NA	NA	NA
Solyc00g026870.1.1	0	NA	NA	NA	NA	NA
Solyc00g026875.1.1	0	NA	NA	NA	NA	NA
Solyc00g026890.1.1	0	NA	NA	NA	NA	NA
Solyc00g026900.1.1	0	NA	NA	NA	NA	NA
Solyc00g026903.1.1	0	NA	NA	NA	NA	NA
Solyc00g026905.1.1	0.0693337	0.544185	4.32794	0.125738	0.89994	NA
Solyc00g026907.1.1	0	NA	NA	NA	NA	NA
Solyc00g027640.1.1	0	NA	NA	NA	NA	NA
Solyc00g027650.1.1	0	NA	NA	NA	NA	NA
Solyc00g027660.2.1	0	NA	NA	NA	NA	NA
Solyc00g027670.2.1	0	NA	NA	NA	NA	NA
Solyc00g027770.3.1	721.543	-0.141238	0.101468	-1.39195	0.163938	0.341829
Solyc00g027970.1.1	0	NA	NA	NA	NA	NA
Solyc00g027980.1.1	0	NA	NA	NA	NA	NA
Solyc00g027990.1.1	0	NA	NA	NA	NA	NA
Solyc00g028090.2.1	0	NA	NA	NA	NA	NA
Solyc00g028100.1.1	0	NA	NA	NA	NA	NA
Solyc00g028110.2.1	0	NA	NA	NA	NA	NA
Solyc00g028120.1.1	0	NA	NA	NA	NA	NA
Solyc00g028420.1.1	0	NA	NA	NA	NA	NA
Solyc00g028520.2.1	0	NA	NA	NA	NA	NA
Solyc00g028530.2.1	0	NA	NA	NA	NA	NA
Solyc00g028540.2.1	0	NA	NA	NA	NA	NA
Solyc00g028550.2.1	0	NA	NA	NA	NA	NA
Solyc00g028560.1.1	0	NA	NA	NA	NA	NA
Solyc00g028760.1.1	0.315938	0	4.21238	0	1	NA
Solyc00g028960.1.1	1.33476	2.1812	1.76587	1.2352	0.216757	NA
Solyc00g029060.1.1	0	NA	NA	NA	NA	NA
Solyc00g029070.2.1	0	NA	NA	NA	NA	NA
Solyc00g029080.1.1	0	NA	NA	NA	NA	NA
Solyc00g029090.1.1	0	NA	NA	NA	NA	NA
Solyc00g029190.3.1	6.15831	-0.347774	0.609831	-0.570279	0.568488	0.765492
Solyc00g029290.1.1	0	NA	NA	NA	NA	NA
Solyc00g029300.2.1	0	NA	NA	NA	NA	NA
Solyc00g029500.1.1	0.580879	-0.854633	2.68567	-0.31822	0.750318	NA
Solyc00g030000.1.1	0	NA	NA	NA	NA	NA
Solyc00g030100.1.1	1.16395	0.537345	1.37737	0.390125	0.696444	NA
Solyc00g030105.1.1	0	NA	NA	NA	NA	NA
Solyc00g030110.2.1	0	NA	NA	NA	NA	NA
Solyc00g030210.2.1	0	NA	NA	NA	NA	NA
Solyc00g030215.1.1	0	NA	NA	NA	NA	NA
Solyc00g030510.3.1	0	NA	NA	NA	NA	NA
Solyc00g030520.3.1	165.37	-0.107677	0.157823	-0.682264	0.495072	0.709291
Solyc00g030820.1.1	2.42007	-1.76889	1.24459	-1.42126	0.155241	NA
Solyc00g031020.2.1	0	NA	NA	NA	NA	NA
Solyc00g031030.1.1	0.18115	1.24448	4.32654	0.287639	0.773623	NA
Solyc00g031040.1.1	0	NA	NA	NA	NA	NA
Solyc00g031050.1.1	0	NA	NA	NA	NA	NA
Solyc00g031060.2.1	0	NA	NA	NA	NA	NA
Solyc00g031360.2.1	0	NA	NA	NA	NA	NA
Solyc00g031370.2.1	0	NA	NA	NA	NA	NA
Solyc00g031380.2.1	0	NA	NA	NA	NA	NA
Solyc00g031383.1.1	0	NA	NA	NA	NA	NA
Solyc00g031387.1.1	0	NA	NA	NA	NA	NA
Solyc00g031390.1.1	0	NA	NA	NA	NA	NA
Solyc00g031490.1.1	0	NA	NA	NA	NA	NA
Solyc00g031500.1.1	0	NA	NA	NA	NA	NA
Solyc00g031700.2.1	0	NA	NA	NA	NA	NA
Solyc00g031710.2.1	0	NA	NA	NA	NA	NA
Solyc00g031720.2.1	0	NA	NA	NA	NA	NA
Solyc00g031730.1.1	0	NA	NA	NA	NA	NA
Solyc00g032030.2.1	0	NA	NA	NA	NA	NA
Solyc00g032035.1.1	0	NA	NA	NA	NA	NA
Solyc00g032940.1.1	0	NA	NA	NA	NA	NA
Solyc00g032943.1.1	0	NA	NA	NA	NA	NA
Solyc00g032947.1.1	0.20448	-0.130418	4.32794	-0.0301339	0.97596	NA
Solyc00g033860.2.1	0	NA	NA	NA	NA	NA
Solyc00g033870.2.1	0	NA	NA	NA	NA	NA
Solyc00g033880.1.1	0	NA	NA	NA	NA	NA
Solyc00g033885.1.1	0	NA	NA	NA	NA	NA
Solyc00g033890.1.1	0	NA	NA	NA	NA	NA
Solyc00g033990.2.1	0	NA	NA	NA	NA	NA
Solyc00g034000.2.1	0	NA	NA	NA	NA	NA
Solyc00g034010.2.1	0	NA	NA	NA	NA	NA
Solyc00g034810.2.1	0	NA	NA	NA	NA	NA
Solyc00g035010.1.1	0	NA	NA	NA	NA	NA
Solyc00g035020.1.1	0	NA	NA	NA	NA	NA
Solyc00g036320.2.1	0.217382	-1.70323	4.32134	-0.394144	0.693475	NA
Solyc00g036520.1.1	0	NA	NA	NA	NA	NA
Solyc00g036530.1.1	0	NA	NA	NA	NA	NA
Solyc00g036740.1.1	0	NA	NA	NA	NA	NA
Solyc00g036750.1.1	2.52915	-3.65106	1.33003	-2.7451	0.00604928	0.026724
Solyc00g036760.2.1	0	NA	NA	NA	NA	NA
Solyc00g036960.1.1	0	NA	NA	NA	NA	NA
Solyc00g036962.1.1	0	NA	NA	NA	NA	NA
Solyc00g036964.1.1	0	NA	NA	NA	NA	NA
Solyc00g036968.1.1	0	NA	NA	NA	NA	NA
Solyc00g039290.2.1	0.431496	-1.52486	2.63885	-0.57785	0.563365	NA
Solyc00g039990.2.1	0.459605	0	4.32794	0	1	NA
Solyc00g040290.2.1	0	NA	NA	NA	NA	NA
Solyc00g040390.2.1	0	NA	NA	NA	NA	NA
Solyc00g040490.1.1	0	NA	NA	NA	NA	NA
Solyc00g041090.2.1	0.130968	0.554739	4.32794	0.128176	0.89801	NA
Solyc00g041190.1.1	0	NA	NA	NA	NA	NA
Solyc00g041200.2.1	0	NA	NA	NA	NA	NA
Solyc00g041210.2.1	0	NA	NA	NA	NA	NA
Solyc00g041215.1.1	0	NA	NA	NA	NA	NA
Solyc00g041220.2.1	0	NA	NA	NA	NA	NA
Solyc00g042120.2.1	0	NA	NA	NA	NA	NA
Solyc00g042130.2.1	0	NA	NA	NA	NA	NA
Solyc00g042140.1.1	0	NA	NA	NA	NA	NA
Solyc00g042640.1.1	2.27688	0.98322	1.13529	0.866051	0.386462	NA
Solyc00g042840.1.1	52.0544	0.539345	0.204435	2.63823	0.0083341	0.0346991
Solyc00g042850.2.1	0.664636	2.38467	2.68029	0.889705	0.373624	NA
Solyc00g042854.1.1	0	NA	NA	NA	NA	NA
Solyc00g042858.1.1	0	NA	NA	NA	NA	NA
Solyc00g044350.3.1	141.131	-0.496384	0.181219	-2.73913	0.00616014	0.0271365
Solyc00g044550.1.1	0	NA	NA	NA	NA	NA
Solyc00g044750.2.1	0	NA	NA	NA	NA	NA
Solyc00g044755.1.1	0	NA	NA	NA	NA	NA
Solyc00g046580.1.1	0	NA	NA	NA	NA	NA
Solyc00g047180.1.1	0	NA	NA	NA	NA	NA
Solyc00g047190.1.1	0	NA	NA	NA	NA	NA
Solyc00g047200.1.1	0.730255	2.21253	1.90443	1.16178	0.245325	NA
Solyc00g047700.3.1	6855.99	0.281816	0.0865634	3.2556	0.00113152	0.00655805
Solyc00g048510.3.1	28.1067	0.544408	1.49109	0.365108	0.715031	0.87013
Solyc00g048515.1.1	0.102227	0	4.32794	0	1	NA
Solyc00g049210.1.1	3.40408	-1.51666	1.15012	-1.3187	0.187269	0.375684
Solyc00g049220.1.1	0	NA	NA	NA	NA	NA
Solyc00g049520.2.1	502.042	0.505166	0.123737	4.08257	4.45405e-05	0.000395032
Solyc00g049920.2.1	0	NA	NA	NA	NA	NA
Solyc00g050020.2.1	0	NA	NA	NA	NA	NA
Solyc00g050030.2.1	0	NA	NA	NA	NA	NA
Solyc00g050130.1.1	138.931	0.297283	0.241355	1.23172	0.218053	0.418003
Solyc00g050430.3.1	419.662	-1.21425	0.256225	-4.73898	2.14797e-06	2.70956e-05
Solyc00g052430.3.1	0.64766	-0.879475	1.95225	-0.450494	0.652355	NA
Solyc00g052540.1.1	0	NA	NA	NA	NA	NA
Solyc00g052545.1.1	0	NA	NA	NA	NA	NA
Solyc00g052940.3.1	23.0404	-2.23733	0.467914	-4.7815	1.73991e-06	2.24588e-05
Solyc00g053440.3.1	116.881	-0.459383	0.177723	-2.58482	0.00974286	0.0394164
Solyc00g053740.2.1	0.0542389	0	4.32794	0	1	NA
Solyc00g055940.1.1	0	NA	NA	NA	NA	NA
Solyc00g055950.1.1	0.95513	-0.00871982	1.88753	-0.00461969	0.996314	NA
Solyc00g055960.1.1	0.390846	-0.875104	4.03205	-0.217037	0.82818	NA
Solyc00g055970.1.1	0	NA	NA	NA	NA	NA
Solyc00g055980.2.1	1.71686	2.36438	1.43937	1.64264	0.100457	NA
Solyc00g055985.1.1	0	NA	NA	NA	NA	NA
Solyc00g056180.1.1	0	NA	NA	NA	NA	NA
Solyc00g056680.1.1	24.1984	-0.0353824	0.299017	-0.118329	0.905807	0.981312
Solyc00g057280.1.1	0	NA	NA	NA	NA	NA
Solyc00g057880.3.1	56.5789	0.389831	0.195732	1.99165	0.046409	0.13416
Solyc00g058480.2.1	0	NA	NA	NA	NA	NA
Solyc00g058900.2.1	0	NA	NA	NA	NA	NA
Solyc00g059100.3.1	100.71	-0.242081	0.170205	-1.42229	0.154941	0.32845
Solyc00g059500.2.1	130.799	-0.111457	0.164238	-0.67863	0.497372	0.7109
Solyc00g059505.1.1	0	NA	NA	NA	NA	NA
Solyc00g060700.2.1	0	NA	NA	NA	NA	NA
Solyc00g060710.1.1	0	NA	NA	NA	NA	NA
Solyc00g060810.3.1	0	NA	NA	NA	NA	NA
Solyc00g063110.3.1	31.9592	0	1.45792	0	1	1
Solyc00g063510.1.1	0	NA	NA	NA	NA	NA
Solyc00g065510.2.1	0	NA	NA	NA	NA	NA
Solyc00g065610.1.1	0	NA	NA	NA	NA	NA
Solyc00g065620.1.1	0	NA	NA	NA	NA	NA
Solyc00g065630.2.1	0	NA	NA	NA	NA	NA
Solyc00g065930.1.1	0	NA	NA	NA	NA	NA
Solyc00g065940.1.1	0	NA	NA	NA	NA	NA
Solyc00g066140.1.1	0	NA	NA	NA	NA	NA
Solyc00g066150.2.1	0	NA	NA	NA	NA	NA
Solyc00g066155.1.1	0	NA	NA	NA	NA	NA
Solyc00g066350.1.1	0	NA	NA	NA	NA	NA
Solyc00g068970.2.1	306.738	-0.392687	0.41381	-0.948955	0.342643	0.560252
Solyc00g068980.2.1	36.7871	0.0822404	0.512219	0.160557	0.872442	0.965625
Solyc00g068985.1.1	0	NA	NA	NA	NA	NA
Solyc00g069680.2.1	0	NA	NA	NA	NA	NA
Solyc00g069880.2.1	0.163204	0	4.32794	0	1	NA
Solyc00g069883.1.1	0	NA	NA	NA	NA	NA
Solyc00g069887.1.1	0	NA	NA	NA	NA	NA
Solyc00g071180.3.1	20.6989	2.90535	1.19331	2.4347	0.0149041	0.0552946
Solyc00g071580.1.1	0	NA	NA	NA	NA	NA
Solyc00g071590.1.1	0	NA	NA	NA	NA	NA
Solyc00g071600.1.1	0	NA	NA	NA	NA	NA
Solyc00g072100.3.1	53.1787	0.164711	0.202061	0.815153	0.414985	0.634556
Solyc00g072400.3.1	362.532	0	1.49689	0	1	1
Solyc00g072405.1.1	0	NA	NA	NA	NA	NA
Solyc00g072800.3.1	3.33956	0.0306287	0.823182	0.0372077	0.970319	1
Solyc00g073900.1.1	0	NA	NA	NA	NA	NA
Solyc00g073910.2.1	0	NA	NA	NA	NA	NA
Solyc00g074210.2.1	0.248743	-0.156953	4.32794	-0.036265	0.971071	NA
Solyc00g074810.1.1	0	NA	NA	NA	NA	NA
Solyc00g074820.1.1	0	NA	NA	NA	NA	NA
Solyc00g074830.2.1	0	NA	NA	NA	NA	NA
Solyc00g075030.3.1	0	NA	NA	NA	NA	NA
Solyc00g075035.1.1	1643.99	-0.460727	0.271033	-1.69989	0.0891518	0.21985
Solyc00g076250.1.1	0	NA	NA	NA	NA	NA
Solyc00g080750.3.1	33.9304	0.8383	0.260352	3.21987	0.00128249	0.00732369
Solyc00g082150.3.1	1655.22	0.173858	0.0801374	2.1695	0.030045	0.0960618
Solyc00g084650.2.1	0.0531803	0	4.32794	0	1	NA
Solyc00g084750.3.1	0	NA	NA	NA	NA	NA
Solyc00g084760.1.1	0.391212	0.567951	2.81368	0.201853	0.840031	NA
Solyc00g084870.3.1	0	NA	NA	NA	NA	NA
Solyc00g085070.3.1	300.405	-1.68787	2.00112	-0.84346	0.398971	0.618348
Solyc00g085770.1.1	0	NA	NA	NA	NA	NA
Solyc00g085780.2.1	0	NA	NA	NA	NA	NA
Solyc00g088080.1.1	0	NA	NA	NA	NA	NA
Solyc00g088090.2.1	0	NA	NA	NA	NA	NA
Solyc00g088190.1.1	1.02416	0.529336	2.1578	0.245312	0.806215	NA
Solyc00g088200.1.1	0	NA	NA	NA	NA	NA
Solyc00g088210.2.1	0.76334	-1.17104	2.05115	-0.57092	0.568054	NA
Solyc00g090110.1.1	0	NA	NA	NA	NA	NA
Solyc00g090115.1.1	0	NA	NA	NA	NA	NA
Solyc00g090120.2.1	0	NA	NA	NA	NA	NA
Solyc00g090130.2.1	0	NA	NA	NA	NA	NA
Solyc00g090430.2.1	0	NA	NA	NA	NA	NA
Solyc00g090630.2.1	0	NA	NA	NA	NA	NA
Solyc00g090640.1.1	0	NA	NA	NA	NA	NA
Solyc00g090650.1.1	0	NA	NA	NA	NA	NA
Solyc00g090660.1.1	0	NA	NA	NA	NA	NA
Solyc00g090860.2.1	0	NA	NA	NA	NA	NA
Solyc00g090870.3.1	69.5411	-0.195958	0.22608	-0.866764	0.386071	0.604996
Solyc00g091170.3.1	696.844	-0.1331	0.101089	-1.31666	0.187954	0.376505
Solyc00g092870.1.1	0	NA	NA	NA	NA	NA
Solyc00g092880.1.1	0	NA	NA	NA	NA	NA
Solyc00g092890.1.1	0	NA	NA	NA	NA	NA
Solyc00g092900.2.1	0	NA	NA	NA	NA	NA
Solyc00g093000.1.1	0	NA	NA	NA	NA	NA
Solyc00g093100.2.1	0	NA	NA	NA	NA	NA
Solyc00g094010.2.1	0	NA	NA	NA	NA	NA
Solyc00g094020.2.1	0	NA	NA	NA	NA	NA
Solyc00g094520.1.1	0.317308	-0.8847	4.21079	-0.210103	0.833587	NA
Solyc00g094530.1.1	0.606745	-0.856336	2.10349	-0.407102	0.683933	NA
Solyc00g094540.1.1	0.634595	-0.164161	2.3234	-0.0706557	0.943672	NA
Solyc00g094550.1.1	0	NA	NA	NA	NA	NA
Solyc00g095450.1.1	0	NA	NA	NA	NA	NA
Solyc00g095460.1.1	0	NA	NA	NA	NA	NA
Solyc00g095465.1.1	2.08296	-0.339531	1.10352	-0.307682	0.758325	NA
Solyc00g095860.1.1	54.3522	-0.438483	0.463291	-0.946453	0.343918	0.561602
Solyc00g096060.2.1	0	NA	NA	NA	NA	NA
Solyc00g096460.2.1	52.8162	0.411211	0.206846	1.98801	0.0468108	0.13505
Solyc00g097260.1.1	0	NA	NA	NA	NA	NA
Solyc00g097960.2.1	83.8352	-0.0711712	0.183005	-0.388902	0.697348	0.860568
Solyc00g098560.3.1	236.031	-0.087963	0.185546	-0.474076	0.635446	0.817653
Solyc00g099160.1.1	4.14237	0	1.58943	0	1	1
Solyc00g099460.2.1	0	NA	NA	NA	NA	NA
Solyc00g099470.1.1	0	NA	NA	NA	NA	NA
Solyc00g099570.2.1	0	NA	NA	NA	NA	NA
Solyc00g099580.2.1	45.1241	-0.0732074	0.207578	-0.352674	0.724333	0.875323
Solyc00g099880.2.1	0	NA	NA	NA	NA	NA
Solyc00g100880.3.1	4.69541	0	1.54299	0	1	1
Solyc00g101700.1.1	0	NA	NA	NA	NA	NA
Solyc00g102400.3.1	93.4235	0.608422	1.17972	0.515732	0.606041	0.794338
Solyc00g104200.2.1	0	NA	NA	NA	NA	NA
Solyc00g104210.1.1	0	NA	NA	NA	NA	NA
Solyc00g104310.2.1	0	NA	NA	NA	NA	NA
Solyc00g104320.1.1	0	NA	NA	NA	NA	NA
Solyc00g104330.2.1	0	NA	NA	NA	NA	NA
Solyc00g104333.1.1	0	NA	NA	NA	NA	NA
Solyc00g104337.1.1	0	NA	NA	NA	NA	NA
Solyc00g104630.2.1	0	NA	NA	NA	NA	NA
Solyc00g104730.2.1	0	NA	NA	NA	NA	NA
Solyc00g104740.2.1	0	NA	NA	NA	NA	NA
Solyc00g104940.1.1	0	NA	NA	NA	NA	NA
Solyc00g106650.2.1	0	NA	NA	NA	NA	NA
Solyc00g107050.1.1	0	NA	NA	NA	NA	NA
Solyc00g107055.1.1	141.656	0.733888	0.194371	3.77571	0.000159551	0.00121048
Solyc00g108550.1.1	0	NA	NA	NA	NA	NA
Solyc00g108555.1.1	1.20623	0	1.74721	0	1	NA
Solyc00g109450.1.1	0	NA	NA	NA	NA	NA
Solyc00g109850.2.1	0	NA	NA	NA	NA	NA
Solyc00g109860.2.1	0	NA	NA	NA	NA	NA
Solyc00g110060.1.1	0	NA	NA	NA	NA	NA
Solyc00g110070.2.1	0	NA	NA	NA	NA	NA
Solyc00g110370.1.1	0	NA	NA	NA	NA	NA
Solyc00g110870.3.1	569.384	-0.417931	0.11031	-3.78869	0.000151442	0.0011546
Solyc00g111170.2.1	0	NA	NA	NA	NA	NA
Solyc00g111370.2.1	0	NA	NA	NA	NA	NA
Solyc00g111770.1.1	0	NA	NA	NA	NA	NA
Solyc00g111780.2.1	0	NA	NA	NA	NA	NA
Solyc00g112190.2.1	0.0542389	0	4.32794	0	1	NA
Solyc00g112490.2.1	0	NA	NA	NA	NA	NA
Solyc00g112500.2.1	0	NA	NA	NA	NA	NA
Solyc00g112505.1.1	0	NA	NA	NA	NA	NA
Solyc00g112600.1.1	0	NA	NA	NA	NA	NA
Solyc00g112700.2.1	0	NA	NA	NA	NA	NA
Solyc00g112710.1.1	0	NA	NA	NA	NA	NA
Solyc00g112810.2.1	0	NA	NA	NA	NA	NA
Solyc00g112820.1.1	0	NA	NA	NA	NA	NA
Solyc00g112930.3.1	9.8739	-1.64851	1.47184	-1.12003	0.262702	0.47264
Solyc00g113730.1.1	0	NA	NA	NA	NA	NA
Solyc00g113740.1.1	0	NA	NA	NA	NA	NA
Solyc00g113750.2.1	0	NA	NA	NA	NA	NA
Solyc00g114550.1.1	0	NA	NA	NA	NA	NA
Solyc00g117450.2.1	6.5821	-0.850562	0.655336	-1.2979	0.194321	0.385471
Solyc00g117650.1.1	0	NA	NA	NA	NA	NA
Solyc00g117653.1.1	1.07862	0.208709	1.75719	0.118775	0.905454	NA
Solyc00g117655.1.1	0.698364	-3.42536	2.32465	-1.47349	0.140618	NA
Solyc00g117657.1.1	0	NA	NA	NA	NA	NA
Solyc00g118680.2.1	0.731945	0.461493	1.78382	0.258711	0.795859	NA
Solyc00g118690.1.1	0.279106	0	3.4546	0	1	NA
Solyc00g120120.1.1	0	NA	NA	NA	NA	NA
Solyc00g120820.1.1	0	NA	NA	NA	NA	NA
Solyc00g120830.1.1	0	NA	NA	NA	NA	NA
Solyc00g120930.2.1	0	NA	NA	NA	NA	NA
Solyc00g121230.2.1	0	NA	NA	NA	NA	NA
Solyc00g121235.1.1	0	NA	NA	NA	NA	NA
Solyc00g122530.1.1	0	NA	NA	NA	NA	NA
Solyc00g123030.1.1	0	NA	NA	NA	NA	NA
Solyc00g123040.2.1	0	NA	NA	NA	NA	NA
Solyc00g123240.1.1	0	NA	NA	NA	NA	NA
Solyc00g124840.2.1	0	NA	NA	NA	NA	NA
Solyc00g124850.1.1	0	NA	NA	NA	NA	NA
Solyc00g124860.2.1	0	NA	NA	NA	NA	NA
Solyc00g125260.2.1	0	NA	NA	NA	NA	NA
Solyc00g125270.2.1	0	NA	NA	NA	NA	NA
Solyc00g125275.1.1	14.5443	0.0846762	0.356171	0.23774	0.812082	0.931458
Solyc00g125980.1.1	0.173789	0.531362	4.32794	0.122775	0.902286	NA
Solyc00g125990.2.1	0.879787	-3.48291	1.71105	-2.03554	0.0417969	NA
Solyc00g126000.1.1	0.136041	1.26263	4.32555	0.2919	0.770363	NA
Solyc00g126010.1.1	0.108706	0	4.32794	0	1	NA
Solyc00g126420.2.1	0	NA	NA	NA	NA	NA
Solyc00g126430.1.1	0	NA	NA	NA	NA	NA
Solyc00g126440.2.1	0	NA	NA	NA	NA	NA
Solyc00g127540.2.1	0	NA	NA	NA	NA	NA
Solyc00g127545.1.1	0	NA	NA	NA	NA	NA
Solyc00g127550.1.1	0	NA	NA	NA	NA	NA
Solyc00g127560.2.1	0.236427	-1.41922	4.32341	-0.328265	0.742712	NA
Solyc00g127660.3.1	249.992	-0.0418536	0.119533	-0.350143	0.726231	0.876706
Solyc00g127670.2.1	300.09	0.438664	0.0900441	4.87166	1.10663e-06	1.50017e-05
Solyc00g127870.3.1	266.992	0.273106	0.116537	2.34351	0.0191034	0.0674994
Solyc00g128870.3.1	502.756	0.0359182	0.135713	0.264663	0.791269	0.917406
Solyc00g128875.1.1	0	NA	NA	NA	NA	NA
Solyc00g129670.2.1	0	NA	NA	NA	NA	NA
Solyc00g129680.2.1	0	NA	NA	NA	NA	NA
Solyc00g129685.1.1	0	NA	NA	NA	NA	NA
Solyc00g129880.2.1	0	NA	NA	NA	NA	NA
Solyc00g129980.1.1	0	NA	NA	NA	NA	NA
Solyc00g130180.2.1	0	NA	NA	NA	NA	NA
Solyc00g130190.1.1	0	NA	NA	NA	NA	NA
Solyc00g130290.1.1	0	NA	NA	NA	NA	NA
Solyc00g130690.1.1	0	NA	NA	NA	NA	NA
Solyc00g130700.2.1	0	NA	NA	NA	NA	NA
Solyc00g130800.2.1	0	NA	NA	NA	NA	NA
Solyc00g130810.1.1	0	NA	NA	NA	NA	NA
Solyc00g131610.2.1	0.433556	0	2.36676	0	1	NA
Solyc00g133110.2.1	5.13144	-2.05848	1.14527	-1.79737	0.0722765	0.187792
Solyc00g133710.2.1	0	NA	NA	NA	NA	NA
Solyc00g133720.2.1	0	NA	NA	NA	NA	NA
Solyc00g134620.2.1	0	NA	NA	NA	NA	NA
Solyc00g134820.1.1	0	NA	NA	NA	NA	NA
Solyc00g134830.1.1	0	NA	NA	NA	NA	NA
Solyc00g134840.1.1	0	NA	NA	NA	NA	NA
Solyc00g135040.2.1	0	NA	NA	NA	NA	NA
Solyc00g135050.2.1	0	NA	NA	NA	NA	NA
Solyc00g135060.1.1	0	NA	NA	NA	NA	NA
Solyc00g135260.2.1	0.101995	0	4.32794	0	1	NA
Solyc00g136260.1.1	108.049	0.959149	0.244477	3.92327	8.73556e-05	0.000712889
Solyc00g136560.3.1	74.2134	-0.242649	0.421296	-0.575959	0.564643	0.762537
Solyc00g136565.1.1	96.2697	-1.47906	0.555877	-2.66078	0.00779605	0.032888
Solyc00g139760.2.1	0	NA	NA	NA	NA	NA
Solyc00g140060.3.1	518.289	0.470195	0.196343	2.39477	0.0166309	0.0602898
Solyc00g141360.1.1	0.423444	0	2.71184	0	1	NA
Solyc00g141560.2.1	0.0510672	0	4.32794	0	1	NA
Solyc00g142160.1.1	0.152992	0	4.32794	0	1	NA
Solyc00g142170.3.1	0.0490475	0	4.32794	0	1	NA
Solyc00g143770.2.1	25.9305	-0.480436	0.386167	-1.24412	0.213457	0.411632
Solyc00g143777.1.1	0	NA	NA	NA	NA	NA
Solyc00g144470.1.1	0	NA	NA	NA	NA	NA
Solyc00g145170.2.1	0	NA	NA	NA	NA	NA
Solyc00g147570.3.1	0.108478	0	4.32794	0	1	NA
Solyc00g147577.1.1	5.28985	0	2.73928	0	1	1
Solyc00g153680.1.1	0.0613444	0	4.32794	0	1	NA
Solyc00g153980.1.1	0	NA	NA	NA	NA	NA
Solyc00g154480.2.1	1.24929	-0.605784	1.3721	-0.441503	0.658849	NA
Solyc00g154980.1.1	0.372849	-0.175156	2.78578	-0.062875	0.949866	NA
Solyc00g156980.3.1	583.63	-0.437945	0.157842	-2.77458	0.00552728	0.0248227
Solyc00g157080.2.1	0.495107	-3.29589	4.24466	-0.776478	0.437467	NA
Solyc00g157083.1.1	0.931253	-2.51069	2.07208	-1.21168	0.225636	NA
Solyc00g157087.1.1	0	NA	NA	NA	NA	NA
Solyc00g160780.2.1	62.6486	-0.497582	0.190709	-2.60912	0.00907761	0.0372555
Solyc00g160785.1.1	0.152992	0	4.32794	0	1	NA
Solyc00g164580.1.1	0.0693337	0.544185	4.32794	0.125738	0.89994	NA
Solyc00g164680.2.1	191.147	0.0627447	0.138028	0.454578	0.649413	0.827983
Solyc00g165190.1.1	0	NA	NA	NA	NA	NA
Solyc00g165195.1.1	0	NA	NA	NA	NA	NA
Solyc00g167290.1.1	0	NA	NA	NA	NA	NA
Solyc00g167300.2.1	0	NA	NA	NA	NA	NA
Solyc00g167800.1.1	0	NA	NA	NA	NA	NA
Solyc00g170200.1.1	32.3245	0.912811	0.43021	2.12178	0.0338563	0.105409
Solyc00g170210.3.1	51.642	-0.0308699	0.251018	-0.122979	0.902124	0.979933
Solyc00g170510.2.1	0	NA	NA	NA	NA	NA
Solyc00g171710.2.1	0.402359	-1.76597	3.13521	-0.56327	0.573251	NA
Solyc00g171810.3.1	12.0127	-0.735761	0.672931	-1.09337	0.274232	0.485419
Solyc00g172410.2.1	0.154467	0	4.32794	0	1	NA
Solyc00g173430.2.1	0	NA	NA	NA	NA	NA
Solyc00g174330.3.1	1.44317	0	1.97285	0	1	NA
Solyc00g174340.2.1	332.9	2.40085	1.32151	1.81675	0.0692559	0.181507
Solyc00g174345.1.1	0	NA	NA	NA	NA	NA
Solyc00g178340.2.1	16.4887	0	1.47388	0	1	1
Solyc00g179240.2.1	31.278	-0.0106708	0.356231	-0.0299546	0.976103	1
Solyc00g180440.2.1	0.404101	-3.00354	4.25329	-0.706169	0.480083	NA
Solyc00g180840.2.1	0	NA	NA	NA	NA	NA
Solyc00g181240.1.1	0	NA	NA	NA	NA	NA
Solyc00g181250.2.1	0	NA	NA	NA	NA	NA
Solyc00g183050.2.1	0.504091	1.28503	2.14061	0.600313	0.548298	NA
Solyc00g183055.1.1	0	NA	NA	NA	NA	NA
Solyc00g183550.2.1	0	NA	NA	NA	NA	NA
Solyc00g183555.1.1	0	NA	NA	NA	NA	NA
Solyc00g184350.3.1	264.693	-0.173378	0.136095	-1.27395	0.20268	0.396793
Solyc00g184357.1.1	0	NA	NA	NA	NA	NA
Solyc00g185750.1.1	0	NA	NA	NA	NA	NA
Solyc00g185850.1.1	0	NA	NA	NA	NA	NA
Solyc00g187050.3.1	0.0518941	0	4.32794	0	1	NA
Solyc00g188750.1.1	0	NA	NA	NA	NA	NA
Solyc00g188850.3.1	8.24251	-0.264425	0.422018	-0.626572	0.53094	0.738265
Solyc00g188853.1.1	0	NA	NA	NA	NA	NA
Solyc00g188855.1.1	0	NA	NA	NA	NA	NA
Solyc00g188857.1.1	519.951	-0.0832766	0.13175	-0.63208	0.527335	0.735656
Solyc00g195350.2.1	0	NA	NA	NA	NA	NA
Solyc00g195360.1.1	0.323991	-0.866395	2.79902	-0.309535	0.756914	NA
Solyc00g198360.1.1	0	NA	NA	NA	NA	NA
Solyc00g201060.1.1	0	NA	NA	NA	NA	NA
Solyc00g201160.3.1	56.1136	0.36322	0.381437	0.952241	0.340975	0.558754
Solyc00g201165.1.1	0	NA	NA	NA	NA	NA
Solyc00g202560.2.1	0	NA	NA	NA	NA	NA
Solyc00g203660.2.1	3.95958	-0.674936	0.858054	-0.786589	0.431523	0.651552
Solyc00g207960.1.1	0	NA	NA	NA	NA	NA
Solyc00g209460.2.1	2.94136	-0.488185	0.948041	-0.51494	0.606595	0.794661
Solyc00g210860.1.1	0	NA	NA	NA	NA	NA
Solyc00g212260.2.1	0	NA	NA	NA	NA	NA
Solyc00g212265.1.1	0	NA	NA	NA	NA	NA
Solyc00g213960.1.1	0.513201	0	3.24577	0	1	NA
Solyc00g215560.2.1	21.4959	-0.785945	0.37715	-2.0839	0.0371691	0.113247
Solyc00g217560.1.1	15.2111	-0.0173136	0.483951	-0.0357756	0.971461	1
Solyc00g217960.1.1	149.917	-0.904359	0.270128	-3.34789	0.000814308	0.00493563
Solyc00g218560.1.1	0	NA	NA	NA	NA	NA
Solyc00g222060.1.1	0	NA	NA	NA	NA	NA
Solyc00g222063.1.1	0	NA	NA	NA	NA	NA
Solyc00g222067.1.1	0	NA	NA	NA	NA	NA
Solyc00g226760.1.1	0	NA	NA	NA	NA	NA
Solyc00g227860.1.1	672.488	0.379394	0.119112	3.18518	0.00144666	0.00813167
Solyc00g227960.1.1	0	NA	NA	NA	NA	NA
Solyc00g230060.2.1	98.8411	0.136815	0.205949	0.664314	0.506489	0.718066
Solyc00g230070.1.1	0	NA	NA	NA	NA	NA
Solyc00g230080.1.1	1.17052	-0.49059	2.26869	-0.216244	0.828798	NA
Solyc00g230280.1.1	0	NA	NA	NA	NA	NA
Solyc00g231680.2.1	0	NA	NA	NA	NA	NA
Solyc00g231780.2.1	0.81093	-0.322089	1.88964	-0.17045	0.864656	NA
Solyc00g233480.1.1	35.1401	-0.360815	0.568384	-0.634809	0.525553	0.734646
Solyc00g237680.2.1	0	NA	NA	NA	NA	NA
Solyc00g240580.2.1	0	NA	NA	NA	NA	NA
Solyc00g244280.1.1	0.0816044	-0.898462	4.32794	-0.207596	0.835545	NA
Solyc00g244290.1.1	3.78351	0.673709	0.937898	0.718318	0.472561	0.68948
Solyc00g244300.1.1	1.80664	0.191476	1.35727	0.141074	0.887811	NA
Solyc00g244305.1.1	0	NA	NA	NA	NA	NA
Solyc00g245200.2.1	0	NA	NA	NA	NA	NA
Solyc00g247300.3.1	363.295	3.49876	1.15334	3.03359	0.00241663	0.0125317
Solyc00g247305.1.1	5.05798	-0.438195	0.730007	-0.600261	0.548332	0.750578
Solyc00g249200.2.1	0	NA	NA	NA	NA	NA
Solyc00g249205.1.1	0	NA	NA	NA	NA	NA
Solyc00g249900.3.1	12.292	0.105607	0.455794	0.231699	0.816772	0.9342
Solyc00g249910.2.1	0	NA	NA	NA	NA	NA
Solyc00g254110.1.1	0	NA	NA	NA	NA	NA
Solyc00g254910.1.1	0.0509973	0	4.32794	0	1	NA
Solyc00g255510.1.1	0.0816044	-0.898462	4.32794	-0.207596	0.835545	NA
Solyc00g256710.2.1	71.5786	0.187747	0.26331	0.713027	0.475829	0.692221
Solyc00g257110.3.1	1.82737	-0.0553786	1.20765	-0.0458566	0.963425	NA
Solyc00g265110.3.1	3.19167	-0.310772	0.702182	-0.442581	0.658069	0.833724
Solyc00g265510.2.1	0.557059	0	2.66132	0	1	NA
Solyc00g266110.1.1	0	NA	NA	NA	NA	NA
Solyc00g268310.2.1	0	NA	NA	NA	NA	NA
Solyc00g269810.2.1	0	NA	NA	NA	NA	NA
Solyc00g270510.1.1	0	NA	NA	NA	NA	NA
Solyc00g272810.1.1	277.442	0.797595	0.213161	3.74175	0.000182745	0.00135253
Solyc00g273110.2.1	36.0523	0.0993145	0.273912	0.362578	0.71692	0.871244
Solyc00g275310.2.1	0	NA	NA	NA	NA	NA
Solyc00g277510.2.1	0.60906	-3.4473	2.30872	-1.49316	0.135395	NA
Solyc00g278110.3.1	53.1318	0.188389	0.19978	0.942984	0.345689	0.563468
Solyc00g280110.2.1	0.494999	-0.490472	2.94802	-0.166373	0.867863	NA
Solyc00g281110.1.1	0.0509973	0	4.32794	0	1	NA
Solyc00g282510.2.1	0.302323	-0.899285	2.85083	-0.315446	0.752423	NA
Solyc00g283010.2.1	4.74326	0	1.80753	0	1	1
Solyc00g283110.1.1	0.0518941	0	4.32794	0	1	NA
Solyc00g284510.1.1	0	NA	NA	NA	NA	NA
Solyc00g286010.1.1	0	NA	NA	NA	NA	NA
Solyc00g286020.1.1	0	NA	NA	NA	NA	NA
Solyc00g286030.2.1	0	NA	NA	NA	NA	NA
Solyc00g289230.2.1	132.658	-0.280885	0.225699	-1.24451	0.213312	0.411421
Solyc00g294230.2.1	0	NA	NA	NA	NA	NA
Solyc00g294233.1.1	0	NA	NA	NA	NA	NA
Solyc00g294237.1.1	0.652216	-0.919887	2.05413	-0.447824	0.65428	NA
Solyc00g300730.2.1	0	NA	NA	NA	NA	NA
Solyc00g304030.2.1	13.8253	0.0167151	0.433625	0.0385473	0.969251	1
Solyc00g304035.1.1	3.11997	-1.60827	0.984697	-1.63326	0.102414	0.243633
Solyc00g306830.1.1	0	NA	NA	NA	NA	NA
Solyc00g308530.1.1	0	NA	NA	NA	NA	NA
Solyc00g308930.1.1	0	NA	NA	NA	NA	NA
Solyc00g309530.1.1	0.0510672	0	4.32794	0	1	NA
Solyc00g311230.2.1	19.983	-0.155722	0.332597	-0.4682	0.639642	0.820748
Solyc00g313030.1.1	0	NA	NA	NA	NA	NA
Solyc00g316530.1.1	0.434748	0.594374	3.28931	0.180698	0.856604	NA
Solyc00g318130.2.1	0	NA	NA	NA	NA	NA
Solyc00g318830.2.1	0.143736	-0.910948	4.32794	-0.210481	0.833293	NA
Solyc00g318835.1.1	0	NA	NA	NA	NA	NA
Solyc00g320430.1.1	0.0613444	0	4.32794	0	1	NA
Solyc00g322630.1.1	0	NA	NA	NA	NA	NA
Solyc00g322635.1.1	5362.59	-0.00390432	0.120409	-0.0324256	0.974133	1
Solyc01g005000.3.1	314.683	-0.75232	0.193305	-3.89188	9.9472e-05	0.000799723
Solyc01g005010.3.1	365.863	-0.84079	0.143955	-5.84064	5.20007e-09	1.19484e-07
Solyc01g005020.3.1	1256.74	-0.198249	0.0868522	-2.2826	0.0224539	0.0764955
Solyc01g005030.3.1	703.248	0.0587922	0.112877	0.520852	0.60247	0.791706
Solyc01g005040.3.1	13.5617	1.08624	0.420776	2.58151	0.00983681	0.0396862
Solyc01g005050.3.1	0	NA	NA	NA	NA	NA
Solyc01g005060.3.1	25.9655	-0.332591	0.344481	-0.965483	0.334303	0.551819
Solyc01g005070.3.1	0.863988	-2.20976	1.82852	-1.2085	0.226856	NA
Solyc01g005080.3.1	890.273	-0.00506857	0.102566	-0.0494176	0.960586	1
Solyc01g005090.3.1	150.578	0	1.44683	0	1	1
Solyc01g005100.3.1	410.644	0.0519879	0.0947634	0.548607	0.583275	0.776944
Solyc01g005110.3.1	261.843	-0.269634	0.13092	-2.05953	0.0394438	0.118458
Solyc01g005120.3.1	675.895	-0.733572	0.159425	-4.60135	4.19763e-06	4.92946e-05
Solyc01g005130.2.1	541.92	-0.352509	0.145742	-2.41872	0.0155754	0.0572112
Solyc01g005140.3.1	487.173	-0.709699	0.802008	-0.884902	0.376209	0.595792
Solyc01g005150.3.1	90.8193	-0.0743447	0.199205	-0.373207	0.708995	0.867095
Solyc01g005160.3.1	0.855319	0	1.77377	0	1	NA
Solyc01g005170.2.1	0.399991	1.12042	3.20909	0.349138	0.726986	NA
Solyc01g005180.1.1	4.91444	1.02408	0.863481	1.18599	0.235628	0.439646
Solyc01g005190.1.1	4.63048	2.80973	1.05962	2.65163	0.00801037	0.0336156
Solyc01g005200.1.1	3.14	-0.187672	1.02088	-0.183833	0.854144	0.956075
Solyc01g005210.3.1	2584.73	-0.162028	0.113752	-1.4244	0.154332	0.327573
Solyc01g005220.3.1	222.051	-1.40698	0.230978	-6.09141	1.11919e-09	2.96993e-08
Solyc01g005230.3.1	196.82	-0.333145	0.26061	-1.27833	0.201133	0.394793
Solyc01g005240.3.1	1520.49	0.364506	0.0689526	5.28632	1.24799e-07	2.13958e-06
Solyc01g005250.3.1	1831.36	0.189586	0.0719144	2.63628	0.00838215	0.0348618
Solyc01g005260.3.1	45.7234	0.433156	0.279911	1.54748	0.121747	0.275794
Solyc01g005270.3.1	273.273	0.0205466	0.110634	0.185718	0.852666	0.955435
Solyc01g005280.3.1	36.6939	-0.102888	0.272451	-0.377638	0.705699	0.865117
Solyc01g005290.3.1	2.19937	0.00434914	0.885862	0.00490951	0.996083	NA
Solyc01g005295.1.1	0.467463	0.888436	3.10225	0.286385	0.774583	NA
Solyc01g005300.3.1	1460.25	2.03046	0.257921	7.87242	3.47837e-15	2.65714e-13
Solyc01g005305.1.1	1.29712	0.174575	2.08392	0.0837727	0.933237	NA
Solyc01g005310.3.1	5.28136	3.10091	1.24532	2.49005	0.0127725	0.0488648
Solyc01g005320.2.1	204.229	0.109867	0.49117	0.223685	0.823002	0.937964
Solyc01g005330.3.1	3046.94	-0.355917	0.101997	-3.4895	0.000483928	0.00316537
Solyc01g005340.3.1	289.244	0.101113	0.173245	0.583638	0.559464	0.758111
Solyc01g005350.3.1	9.43165	0.0112524	0.544772	0.0206553	0.983521	1
Solyc01g005360.3.1	0.289517	1.20969	3.34457	0.361687	0.717586	NA
Solyc01g005370.3.1	51.9009	-0.346683	0.348375	-0.995142	0.319667	0.536845
Solyc01g005380.2.1	354.126	0.157721	0.112144	1.40641	0.159602	0.335702
Solyc01g005385.1.1	6.04067	-0.23798	1.09757	-0.216825	0.828345	0.941261
Solyc01g005390.3.1	113.962	0.42281	0.376334	1.1235	0.261226	0.470967
Solyc01g005400.3.1	113.872	0.105341	0.179545	0.586711	0.557398	0.756732
Solyc01g005410.3.1	912.967	-0.357214	0.115364	-3.09639	0.0019589	0.0105
Solyc01g005420.2.1	33.903	0.246669	0.333088	0.740551	0.458966	0.677123
Solyc01g005430.3.1	395.368	-0.21575	0.0873304	-2.47051	0.0134921	0.0510228
Solyc01g005440.3.1	3944.56	0.0121886	0.111306	0.109505	0.912802	0.984196
Solyc01g005450.3.1	75.4215	-0.249447	0.263476	-0.946753	0.343764	0.561391
Solyc01g005460.3.1	116.316	0.113869	0.146467	0.777439	0.4369	0.656816
Solyc01g005470.3.1	285.968	1.69127	0.214341	7.89057	3.00812e-15	2.33621e-13
Solyc01g005480.3.1	174.244	-0.100218	0.110545	-0.906588	0.364625	0.584559
Solyc01g005490.3.1	471.122	-0.0263049	0.0752735	-0.349458	0.726746	0.87692
Solyc01g005500.3.1	12.302	0.0774674	0.506748	0.152872	0.8785	0.968449
Solyc01g005510.3.1	0.891582	1.86143	1.61509	1.15253	0.249105	NA
Solyc01g005520.3.1	3575.54	-0.157326	0.250793	-0.627315	0.530453	0.737954
Solyc01g005530.3.1	365.541	-0.613869	0.104031	-5.90082	3.61709e-09	8.59067e-08
Solyc01g005540.3.1	897.639	0.144864	0.103777	1.39592	0.162738	0.340242
Solyc01g005550.3.1	2160.8	-0.359911	0.058119	-6.19265	5.91596e-10	1.69749e-08
Solyc01g005560.3.1	9611.79	-0.0843669	0.0726288	-1.16162	0.245391	0.45143
Solyc01g005570.3.1	341.21	0.220806	0.105402	2.0949	0.0361798	0.110856
Solyc01g005575.1.1	871.169	0.11631	0.0925439	1.25681	0.208822	0.405209
Solyc01g005590.2.1	2301.31	-0.0368363	0.140405	-0.262357	0.793046	0.918668
Solyc01g005600.3.1	1004.99	0.0769695	0.080174	0.960031	0.33704	0.554703
Solyc01g005610.3.1	0.0542389	0	4.32794	0	1	NA
Solyc01g005620.3.1	11125.2	-0.0812494	0.0746578	-1.08829	0.276467	0.488059
Solyc01g005630.2.1	18.3204	-1.62138	1.46986	-1.10309	0.269989	0.48074
Solyc01g005640.3.1	288.609	-0.133414	0.119672	-1.11483	0.264923	0.474776
Solyc01g005650.2.1	0	NA	NA	NA	NA	NA
Solyc01g005660.2.1	0	NA	NA	NA	NA	NA
Solyc01g005665.1.1	0	NA	NA	NA	NA	NA
Solyc01g005670.3.1	68.8907	0.147835	0.223002	0.662932	0.507374	0.719014
Solyc01g005680.3.1	162.929	0.372096	0.227674	1.63433	0.102189	0.243197
Solyc01g005690.3.1	715.071	-0.0277082	0.113524	-0.244072	0.807175	0.928289
Solyc01g005700.3.1	293.887	-0.177725	0.0962676	-1.84615	0.0648704	0.17279
Solyc01g005705.1.1	0	NA	NA	NA	NA	NA
Solyc01g005710.2.1	3.08655	-0.543339	0.965926	-0.562506	0.573772	0.769399
Solyc01g005715.1.1	3.50981	-0.95011	0.755014	-1.2584	0.208247	0.404464
Solyc01g005720.3.1	17.2696	-1.06124	0.493416	-2.15081	0.0314916	0.0995957
Solyc01g005730.3.1	52.6631	-1.3931	0.236788	-5.88329	4.02179e-09	9.4746e-08
Solyc01g005740.3.1	0	NA	NA	NA	NA	NA
Solyc01g005750.1.1	0	NA	NA	NA	NA	NA
Solyc01g005755.1.1	4.72901	0.862768	1.38231	0.624149	0.53253	0.739175
Solyc01g005760.3.1	40.5306	0.0787813	0.224657	0.350673	0.725834	0.87641
Solyc01g005770.3.1	25.6446	-0.198424	0.341624	-0.580826	0.561357	0.759721
Solyc01g005775.1.1	53.578	-0.490672	0.269123	-1.82323	0.0682688	0.179465
Solyc01g005790.1.1	111.551	0.242722	0.178698	1.35828	0.174375	0.356906
Solyc01g005795.1.1	0.397014	1.29295	3.3062	0.39107	0.695746	NA
Solyc01g005800.3.1	55.5349	-0.42169	0.45649	-0.923765	0.355608	0.574484
Solyc01g005810.3.1	1263.57	0.224677	0.0759529	2.9581	0.00309537	0.0154167
Solyc01g005820.3.1	3017.41	0.444454	0.0756137	5.87795	4.15378e-09	9.75594e-08
Solyc01g005825.1.1	0	NA	NA	NA	NA	NA
Solyc01g005830.3.1	570.017	-0.141189	0.124667	-1.13253	0.257412	0.466401
Solyc01g005840.3.1	347.282	0.447706	0.110553	4.0497	5.1284e-05	0.000446679
Solyc01g005850.2.1	173.246	0.183555	0.508163	0.361213	0.71794	0.871803
Solyc01g005860.2.1	79.9727	0.111533	0.592807	0.188144	0.850764	0.954488
Solyc01g005865.1.1	1.87439	-2.16312	1.43086	-1.51176	0.130595	NA
Solyc01g005870.2.1	84.2566	-1.01467	0.293405	-3.45827	0.000543663	0.00349815
Solyc01g005880.1.1	37.4272	-0.234971	0.698739	-0.336279	0.73666	0.88413
Solyc01g005890.1.1	12.7073	0.561158	1.54795	0.362518	0.716965	0.871244
Solyc01g005895.1.1	0.561	0	4.32794	0	1	NA
Solyc01g005900.2.1	9.11337	-0.392702	0.706963	-0.555477	0.578568	0.772984
Solyc01g005910.3.1	1034.46	0.0551368	0.0656304	0.84011	0.400847	0.620512
Solyc01g005920.2.1	149.547	-0.262773	0.157396	-1.6695	0.0950188	0.230561
Solyc01g005930.3.1	309.693	-0.24301	0.10776	-2.25511	0.0241267	0.0809401
Solyc01g005940.3.1	0.180742	0.547683	4.32794	0.126546	0.8993	NA
Solyc01g005950.3.1	1177.36	-0.271348	0.0593924	-4.56873	4.90699e-06	5.67103e-05
Solyc01g005960.3.1	2168.82	0.115055	0.0556793	2.06639	0.0387916	0.117073
Solyc01g005970.3.1	371.914	-0.484895	0.10593	-4.5775	4.70574e-06	5.4574e-05
Solyc01g005980.3.1	131.441	-0.125827	0.132765	-0.94774	0.343262	0.560924
Solyc01g005990.3.1	2956.82	0.0383372	0.148794	0.257654	0.796674	0.921029
Solyc01g006000.3.1	560.219	0.10655	0.0835917	1.27464	0.202436	0.396548
Solyc01g006010.3.1	327.841	0.676497	0.120669	5.60623	2.06781e-08	4.28247e-07
Solyc01g006020.3.1	2515.06	0.708003	0.116166	6.09473	1.09623e-09	2.91565e-08
Solyc01g006040.3.1	585.161	-0.0106392	0.0750881	-0.14169	0.887325	0.973155
Solyc01g006050.2.1	82.6363	0.581325	1.47602	0.393847	0.693694	0.857921
Solyc01g006060.3.1	57.5164	0.739465	0.43093	1.71597	0.0861671	0.213991
Solyc01g006070.2.1	13.4209	-0.492419	0.499298	-0.986224	0.324023	0.541643
Solyc01g006080.2.1	0.712854	-1.91478	1.70328	-1.12417	0.26094	NA
Solyc01g006090.3.1	274.821	1.2745	0.203158	6.27346	3.53114e-10	1.05748e-08
Solyc01g006100.3.1	560.588	-0.280517	0.115515	-2.4284	0.0151658	0.0560336
Solyc01g006110.3.1	1000.02	-0.183397	0.0682054	-2.68889	0.00716891	0.0307445
Solyc01g006120.3.1	2473.46	-0.232157	0.0591337	-3.92597	8.63806e-05	0.000705921
Solyc01g006130.3.1	777.141	-0.025138	0.106977	-0.234984	0.814221	0.932534
Solyc01g006140.3.1	95.6738	0.175249	0.182581	0.959842	0.337135	0.554744
Solyc01g006150.3.1	448.021	0.126691	0.0960501	1.31901	0.187165	0.375539
Solyc01g006160.3.1	4651.62	0.304776	0.0913413	3.33668	0.000847868	0.00511895
Solyc01g006170.3.1	728.816	1.20532	0.161041	7.48455	7.17915e-14	4.29992e-12
Solyc01g006180.3.1	276.872	1.01045	0.157639	6.40988	1.45631e-10	4.80604e-09
Solyc01g006190.3.1	1013.26	-0.473309	0.0665479	-7.11229	1.14129e-12	5.26248e-11
Solyc01g006195.1.1	9.15756	-0.242853	0.566053	-0.429028	0.667903	0.840298
Solyc01g006200.3.1	140.299	0.316643	0.199088	1.59047	0.111729	0.259281
Solyc01g006210.3.1	61.337	0.456947	0.192717	2.37108	0.0177361	0.0636332
Solyc01g006220.2.1	187.094	-0.138399	0.16695	-0.828984	0.407114	0.627061
Solyc01g006230.3.1	1265.14	0.0890166	0.060663	1.46739	0.142269	0.308604
Solyc01g006240.3.1	60.9057	-0.158878	0.265528	-0.598347	0.549608	0.751313
Solyc01g006250.2.1	63.236	0.45598	0.19656	2.3198	0.0203518	0.070741
Solyc01g006260.3.1	154.166	-0.1091	0.131982	-0.826634	0.408445	0.628515
Solyc01g006270.2.1	8.27226	-0.609483	0.607721	-1.0029	0.31591	0.532589
Solyc01g006280.3.1	2851.54	-0.247954	0.111322	-2.22736	0.0259233	0.0855747
Solyc01g006290.3.1	48.4821	-0.209745	0.833089	-0.251768	0.801221	0.923958
Solyc01g006300.3.1	152.247	0.958731	0.643596	1.48965	0.136317	0.299769
Solyc01g006310.3.1	12.679	0	1.53137	0	1	1
Solyc01g006320.3.1	150.731	-0.738493	0.240414	-3.07175	0.00212807	0.0112456
Solyc01g006330.3.1	1590.25	-0.209562	0.168002	-1.24738	0.212259	0.409967
Solyc01g006340.3.1	128.501	0.022525	0.155717	0.144654	0.884984	0.97201
Solyc01g006350.3.1	1924.48	-0.0851252	0.0574663	-1.48131	0.138525	0.303008
Solyc01g006360.3.1	358.458	-0.0396605	0.235802	-0.168194	0.866431	0.962292
Solyc01g006370.3.1	2932.51	-0.0134753	0.0778739	-0.173039	0.86262	0.960494
Solyc01g006380.2.1	150.634	-1.19095	0.297862	-3.99834	6.37891e-05	0.000540641
Solyc01g006390.2.1	3.06178	0.75101	1.77723	0.422573	0.672607	0.842938
Solyc01g006400.3.1	2000.34	-0.773499	0.196631	-3.93376	8.36267e-05	0.00068558
Solyc01g006410.3.1	0.138298	1.27285	4.32611	0.294225	0.768586	NA
Solyc01g006420.3.1	0.492521	0	2.70716	0	1	NA
Solyc01g006430.3.1	7653.97	-0.936061	0.103783	-9.0194	1.89118e-19	3.2639e-17
Solyc01g006440.2.1	0.115449	0.554803	4.32794	0.128191	0.897998	NA
Solyc01g006450.3.1	1148.47	0.0974311	0.107346	0.907639	0.364069	0.583989
Solyc01g006460.2.1	0.10428	0	4.32794	0	1	NA
Solyc01g006470.1.1	0	NA	NA	NA	NA	NA
Solyc01g006480.3.1	280.84	0.169254	0.110641	1.52975	0.126078	0.283078
Solyc01g006490.3.1	316.21	0.136626	0.134933	1.01255	0.311277	0.527526
Solyc01g006500.3.1	367.345	-0.239849	0.119761	-2.00273	0.045206	0.131476
Solyc01g006510.3.1	2856.16	-0.0949739	0.0911531	-1.04192	0.297451	0.512483
Solyc01g006520.3.1	53.8669	-0.140049	0.253935	-0.551513	0.581282	0.775365
Solyc01g006530.1.1	14.7782	0	1.47362	0	1	1
Solyc01g006540.3.1	110.806	-0.0182927	0.130127	-0.140576	0.888205	0.973535
Solyc01g006545.1.1	0	NA	NA	NA	NA	NA
Solyc01g006550.3.1	0.806132	1.15045	2.53104	0.454537	0.649442	NA
Solyc01g006560.3.1	182.778	-0.676489	0.212102	-3.18945	0.00142542	0.00802193
Solyc01g006565.1.1	35.8293	-0.988371	0.294925	-3.35126	0.000804456	0.00488354
Solyc01g006570.1.1	0	NA	NA	NA	NA	NA
Solyc01g006575.1.1	0.732719	-0.335429	1.943	-0.172635	0.862938	NA
Solyc01g006580.3.1	403.462	0.112917	0.809845	0.13943	0.88911	0.974017
Solyc01g006590.2.1	0.265492	0	3.52483	0	1	NA
Solyc01g006600.2.1	0.0542389	0	4.32794	0	1	NA
Solyc01g006610.2.1	63.7413	-0.923514	1.48968	-0.619941	0.535297	0.741006
Solyc01g006620.3.1	71.9592	0	1.46883	0	1	1
Solyc01g006630.3.1	801.767	-0.0565057	0.083005	-0.68075	0.49603	0.709935
Solyc01g006640.1.1	68.2282	-0.104334	0.388043	-0.268872	0.788029	0.915407
Solyc01g006650.2.1	263.587	-0.00944116	0.225954	-0.0417836	0.966671	1
Solyc01g006660.2.1	143.071	0.340427	0.268052	1.27	0.204083	0.398637
Solyc01g006665.1.1	1.17403	0	4.22144	0	1	NA
Solyc01g006670.2.1	93.5884	0.0135819	0.284505	0.0477386	0.961925	1
Solyc01g006680.3.1	177.541	1.94564	0.263749	7.37684	1.62087e-13	9.144e-12
Solyc01g006690.3.1	572.384	-0.617456	0.100839	-6.1232	9.17158e-10	2.49928e-08
Solyc01g006700.3.1	670.449	-0.311859	0.0923513	-3.37688	0.000733132	0.00450931
Solyc01g006710.3.1	728.824	-0.127522	0.0969356	-1.31553	0.18833	0.377058
Solyc01g006720.3.1	572.853	-1.42473	0.154478	-9.22287	2.89246e-20	5.47898e-18
Solyc01g006730.3.1	1.53112	0.118855	1.42429	0.0834485	0.933495	NA
Solyc01g006735.1.1	0.0816044	-0.898462	4.32794	-0.207596	0.835545	NA
Solyc01g006740.3.1	129.731	-0.0292443	0.147102	-0.198803	0.842417	0.949437
Solyc01g006750.2.1	0	NA	NA	NA	NA	NA
Solyc01g006755.1.1	0	NA	NA	NA	NA	NA
Solyc01g006760.3.1	0	NA	NA	NA	NA	NA
Solyc01g006770.2.1	0	NA	NA	NA	NA	NA
Solyc01g006780.3.1	88.9677	-0.528498	0.220053	-2.40168	0.0163198	0.0593933
Solyc01g006790.2.1	145.515	-0.171421	0.252852	-0.67795	0.497803	0.711003
Solyc01g006800.3.1	1385.42	0.153857	0.0710202	2.16639	0.0302814	0.0967003
Solyc01g006810.3.1	506.845	-0.0574702	0.128129	-0.448535	0.653767	0.830914
Solyc01g006820.2.1	508.534	-0.707632	0.170743	-4.14443	3.40663e-05	0.000311137
Solyc01g006825.1.1	706.165	-0.538047	0.160893	-3.34413	0.00082541	0.00499513
Solyc01g006830.3.1	1660.08	0.234968	0.120368	1.95208	0.050929	0.143899
Solyc01g006840.3.1	77.8408	-0.660684	0.604399	-1.09313	0.274339	0.485553
Solyc01g006850.1.1	35.7058	0.740478	0.28982	2.55496	0.0106201	0.0421816
Solyc01g006860.3.1	160.029	0.319602	0.170893	1.87019	0.061457	0.165939
Solyc01g006870.3.1	487.218	-0.337672	0.103294	-3.26904	0.00107911	0.00630291
Solyc01g006880.3.1	711.512	0.298978	0.142109	2.10387	0.0353902	0.10891
Solyc01g006890.3.1	585.056	-0.54649	0.108164	-5.05241	4.36268e-07	6.54093e-06
Solyc01g006900.3.1	3076.31	-0.118743	0.0869635	-1.36544	0.172116	0.353626
Solyc01g006910.3.1	2.89973	-2.68235	1.39713	-1.9199	0.0548703	0.152026
Solyc01g006920.3.1	20.8038	0.0673607	0.486906	0.138345	0.889968	0.974532
Solyc01g006925.1.1	1.13677	-1.61581	1.82277	-0.886461	0.375369	NA
Solyc01g006930.3.1	455.441	-0.058898	0.176474	-0.33375	0.738569	0.884655
Solyc01g006940.3.1	1694.37	0.0495879	0.105805	0.468674	0.639303	0.820442
Solyc01g006950.3.1	101.074	0.679284	0.665662	1.02046	0.307508	0.523386
Solyc01g006960.3.1	1052.4	0.11305	0.0786306	1.43774	0.150509	0.321588
Solyc01g006970.3.1	805.494	-0.0374701	0.0856808	-0.437323	0.661877	0.835841
Solyc01g006980.3.1	1252.89	0.087819	0.0950377	0.924043	0.355464	0.574298
Solyc01g006990.3.1	382.905	0.107887	0.128235	0.841322	0.400168	0.619873
Solyc01g006993.1.1	0.591314	0	3.10117	0	1	NA
Solyc01g006997.1.1	2.0016	0	1.71104	0	1	NA
Solyc01g007000.3.1	3.5171	-0.341961	0.931213	-0.367221	0.713454	0.869392
Solyc01g007010.2.1	159.233	-0.128459	0.217482	-0.590666	0.554744	0.754809
Solyc01g007020.3.1	31.8553	-0.370078	0.380133	-0.973549	0.33028	0.54739
Solyc01g007025.1.1	0.708973	3.63896	4.09362	0.888933	0.374039	NA
Solyc01g007030.3.1	13.2932	-1.80667	0.978285	-1.84677	0.0647802	0.172631
Solyc01g007040.3.1	6.78432	-2.27598	1.14161	-1.99365	0.0461901	0.133737
Solyc01g007050.2.1	0.46658	-0.911473	3.19525	-0.285258	0.775446	NA
Solyc01g007060.3.1	560.46	0.272695	0.0886664	3.07552	0.00210138	0.0111323
Solyc01g007070.3.1	780.044	-0.0824157	0.153819	-0.535798	0.592098	0.783192
Solyc01g007080.3.1	38.2263	1.50687	0.434783	3.46578	0.000528686	0.00341499
Solyc01g007090.1.1	0.194069	1.32656	4.32321	0.306846	0.758961	NA
Solyc01g007100.3.1	1528.37	-0.341036	0.138746	-2.45799	0.0139717	0.052513
Solyc01g007110.3.1	246.125	-0.262228	0.139719	-1.87683	0.0605415	0.164056
Solyc01g007120.3.1	909.592	-0.190683	0.0719323	-2.65087	0.00802851	0.0336735
Solyc01g007130.3.1	532.945	-0.228596	0.118616	-1.9272	0.0539551	0.150066
Solyc01g007140.3.1	217.402	0.654226	0.171271	3.81983	0.000133543	0.00103335
Solyc01g007150.3.1	2220.89	0.0915332	0.0638142	1.43437	0.151467	0.323229
Solyc01g007160.3.1	45.1509	-0.662164	0.259898	-2.54779	0.0108409	0.0429487
Solyc01g007170.3.1	294.589	-0.384692	0.165206	-2.32857	0.0198821	0.0696067
Solyc01g007180.3.1	124.999	-0.534738	0.14393	-3.71525	0.000203001	0.00148681
Solyc01g007190.3.1	104.955	-0.637689	0.166701	-3.82533	0.000130594	0.00101289
Solyc01g007200.2.1	87.9908	0.0517748	0.211267	0.245069	0.806403	0.927684
Solyc01g007210.3.1	0.0518941	0	4.32794	0	1	NA
Solyc01g007220.3.1	908.621	-0.271191	0.137543	-1.97169	0.0486452	0.139048
Solyc01g007230.3.1	301.933	0.0685029	0.124917	0.548385	0.583427	0.776944
Solyc01g007240.3.1	3.12983	2.61996	1.22593	2.13713	0.0325876	0.102229
Solyc01g007250.3.1	285.946	1.04867	0.145859	7.18963	6.49651e-13	3.15338e-11
Solyc01g007260.3.1	144.72	-0.255438	0.181968	-1.40376	0.160391	0.336784
Solyc01g007265.1.1	178.103	-0.00198819	0.135731	-0.0146481	0.988313	1
Solyc01g007270.1.1	0.109909	0	4.32794	0	1	NA
Solyc01g007740.3.1	778.865	0.0528185	0.0755251	0.699349	0.484334	0.69964
Solyc01g007750.3.1	357.775	-0.142175	0.164066	-0.86657	0.386177	0.605081
Solyc01g007760.3.1	340.711	-0.28892	0.107861	-2.67864	0.00739222	0.0315153
Solyc01g007770.2.1	86.4176	-0.816543	0.174923	-4.66801	3.04128e-06	3.67716e-05
Solyc01g007780.3.1	237.596	-0.294522	0.205722	-1.43165	0.152243	0.324583
Solyc01g007790.3.1	199.933	-0.162207	0.10772	-1.50581	0.132115	0.29285
Solyc01g007800.3.1	158.062	-0.098442	0.200824	-0.490191	0.623998	0.80855
Solyc01g007810.1.1	386.027	-0.0818319	0.131007	-0.624638	0.532208	0.739103
Solyc01g007830.2.1	23.1266	-0.475612	0.356284	-1.33492	0.181901	0.36802
Solyc01g007840.3.1	162.04	-0.229606	0.143464	-1.60044	0.109501	0.25556
Solyc01g007850.2.1	253.197	0.312091	0.147795	2.11165	0.0347169	0.10739
Solyc01g007855.1.1	14.4849	-0.0797079	0.450146	-0.177071	0.859452	0.959125
Solyc01g007860.3.1	3258.16	-0.000150738	0.077277	-0.00195062	0.998444	1
Solyc01g007870.3.1	47.6731	-0.139475	0.219717	-0.634794	0.525563	0.734646
Solyc01g007880.3.1	552.001	0.045467	0.105057	0.432785	0.665171	0.838355
Solyc01g007890.2.1	579.303	-0.361216	0.118802	-3.04049	0.00236193	0.0122891
Solyc01g007895.1.1	11.7181	-0.442966	1.03999	-0.425932	0.670157	0.841498
Solyc01g007900.3.1	396.355	-0.472519	0.108485	-4.35561	1.32696e-05	0.00013674
Solyc01g007910.3.1	1497.88	0.248859	0.100315	2.48078	0.0131096	0.0498227
Solyc01g007920.2.1	517.801	0.419735	0.140067	2.99668	0.0027294	0.0138727
Solyc01g007930.3.1	187.834	-0.252848	0.166506	-1.51854	0.128877	0.287533
Solyc01g007940.3.1	0.957928	0	2.43315	0	1	NA
Solyc01g007950.3.1	0.0490475	0	4.32794	0	1	NA
Solyc01g007955.1.1	107.351	-0.266588	0.27126	-0.982776	0.325718	0.543107
Solyc01g007960.3.1	87.5293	0	1.46271	0	1	1
Solyc01g007970.2.1	10.3695	0	1.49913	0	1	1
Solyc01g007980.3.1	128.807	-0.416329	0.222927	-1.86756	0.0618233	0.166715
Solyc01g007990.3.1	142.402	0.042425	0.180296	0.235308	0.81397	0.93243
Solyc01g008000.3.1	4011.62	0.00697133	0.0770122	0.0905224	0.927872	0.991156
Solyc01g008005.1.1	0.0518941	0	4.32794	0	1	NA
Solyc01g008010.3.1	239.639	-0.377351	0.129038	-2.92434	0.00345185	0.0167901
Solyc01g008020.3.1	1323.82	0.0338009	0.0610862	0.553332	0.580036	0.774545
Solyc01g008030.3.1	42.7236	-1.97135	0.95111	-2.07268	0.0382019	0.115638
Solyc01g008040.1.1	4.76994	-0.175069	1.51552	-0.115517	0.908035	0.982079
Solyc01g008050.3.1	75.4173	0	1.45118	0	1	1
Solyc01g008060.3.1	1057.56	-0.116484	0.0831478	-1.40093	0.161235	0.337898
Solyc01g008070.3.1	660.244	0.210761	0.166199	1.26813	0.204752	0.399574
Solyc01g008080.3.1	4241.33	0.0844562	0.0942593	0.895999	0.370254	0.59018
Solyc01g008090.3.1	2164.05	0.249382	0.109566	2.27609	0.0228404	0.0775855
Solyc01g008100.3.1	395.81	-0.0692608	0.115281	-0.6008	0.547973	0.75034
Solyc01g008110.3.1	5560.51	-0.0280375	0.12069	-0.232311	0.816297	0.933947
Solyc01g008115.1.1	0.742936	-3.20109	2.54475	-1.25792	0.208421	NA
Solyc01g008120.3.1	2314.3	-0.0744146	0.100566	-0.739955	0.459327	0.677548
Solyc01g008130.3.1	202.494	0.0179715	0.272259	0.0660086	0.947371	1
Solyc01g008140.3.1	607.526	0.178579	0.125833	1.41917	0.155849	0.330041
Solyc01g008150.1.1	1.32726	0.455231	1.44793	0.314403	0.753215	NA
Solyc01g008160.3.1	135.664	0.954583	0.139094	6.86285	6.74978e-12	2.71612e-10
Solyc01g008170.3.1	1029.93	0.213915	0.0846138	2.52814	0.0114669	0.0449176
Solyc01g008180.3.1	427.845	-0.00574341	0.0946404	-0.0606866	0.951609	1
Solyc01g008190.3.1	8.48095	-0.085489	0.538615	-0.15872	0.87389	0.966602
Solyc01g008200.3.1	73.1959	0.0180332	0.239589	0.075267	0.940002	0.997297
Solyc01g008220.3.1	39.4099	0.188474	0.26303	0.716549	0.473653	0.690547
Solyc01g008230.3.1	491.322	-0.205183	0.114114	-1.79805	0.0721691	0.187601
Solyc01g008240.3.1	0	NA	NA	NA	NA	NA
Solyc01g008250.3.1	1072.1	-0.314849	0.143428	-2.19518	0.0281509	0.0913277
Solyc01g008260.3.1	152.714	0.0273773	0.130343	0.21004	0.833636	0.944508
Solyc01g008270.3.1	684.471	0.0854197	0.0978534	0.872936	0.382698	0.601855
Solyc01g008280.3.1	313.409	0.161173	0.110283	1.46144	0.143893	0.311404
Solyc01g008290.3.1	589.127	0.665533	0.113614	5.85786	4.6886e-09	1.08804e-07
Solyc01g008300.2.1	62.3735	0.492359	0.695599	0.70782	0.479057	0.694987
Solyc01g008310.3.1	2154.67	0.0706569	0.0458157	1.5422	0.123025	0.278018
Solyc01g008320.3.1	769.634	-0.163977	0.101484	-1.61579	0.106139	0.249816
Solyc01g008330.3.1	3293.66	0.0915597	0.106612	0.858809	0.390446	0.610168
Solyc01g008340.3.1	549.778	0.276776	0.087819	3.15167	0.00162341	0.00896301
Solyc01g008350.3.1	2.46063	-0.416107	0.855688	-0.486284	0.626766	NA
Solyc01g008360.3.1	698.663	0.00589325	0.110459	0.0533526	0.957451	1
Solyc01g008370.3.1	2952.85	-0.0609859	0.0488337	-1.24885	0.21172	0.40923
Solyc01g008390.2.1	0	NA	NA	NA	NA	NA
Solyc01g008400.3.1	22.5706	0.337509	0.403772	0.835892	0.403216	0.622896
Solyc01g008405.1.1	0.0613444	0	4.32794	0	1	NA
Solyc01g008410.2.1	0.0594137	0	4.32794	0	1	NA
Solyc01g008415.1.1	0	NA	NA	NA	NA	NA
Solyc01g008420.3.1	102.432	-0.299119	0.151126	-1.97927	0.0477859	0.137114
Solyc01g008430.2.1	0.277703	0.654708	4.27082	0.153298	0.878163	NA
Solyc01g008440.3.1	334.997	-0.231986	0.131446	-1.76488	0.0775841	0.198097
Solyc01g008450.1.1	1.63892	1.98965	1.50279	1.32397	0.185512	NA
Solyc01g008460.3.1	261.697	0.706091	0.148241	4.76312	1.90625e-06	2.43496e-05
Solyc01g008470.3.1	279.984	0.050178	0.119228	0.420857	0.673859	0.843823
Solyc01g008471.1.1	0	NA	NA	NA	NA	NA
Solyc01g008472.1.1	0	NA	NA	NA	NA	NA
Solyc01g008474.1.1	0	NA	NA	NA	NA	NA
Solyc01g008476.1.1	0	NA	NA	NA	NA	NA
Solyc01g008478.1.1	0	NA	NA	NA	NA	NA
Solyc01g008480.3.1	199.274	0.0423026	0.149448	0.28306	0.777131	0.909303
Solyc01g008485.1.1	2.30157	0.577798	1.07681	0.536585	0.591554	NA
Solyc01g008490.3.1	103.049	0.122102	0.153662	0.794612	0.426839	0.64733
Solyc01g008493.1.1	40.8264	0.247094	0.224133	1.10245	0.270268	0.480993
Solyc01g008497.1.1	8.24188	4.65308	1.26337	3.68306	0.000230454	0.00166285
Solyc01g008500.3.1	3.03544	-1.08924	1.43553	-0.758772	0.447989	0.667159
Solyc01g008510.3.1	4.04708	-0.86547	1.52522	-0.567439	0.570416	0.766753
Solyc01g008520.3.1	92.5039	0.413091	0.180624	2.28703	0.0221944	0.0757998
Solyc01g008530.3.1	552.944	-0.0376168	0.0752149	-0.500124	0.616988	0.802487
Solyc01g008540.3.1	0.131712	1.24673	4.32685	0.288138	0.773241	NA
Solyc01g008550.4.1	3540.56	0.180871	0.0548879	3.29528	0.000983237	0.00582912
Solyc01g008560.3.1	543.321	-0.678026	0.103896	-6.52598	6.756e-11	2.35994e-09
Solyc01g008570.1.1	0	NA	NA	NA	NA	NA
Solyc01g008580.1.1	0	NA	NA	NA	NA	NA
Solyc01g008590.1.1	0	NA	NA	NA	NA	NA
Solyc01g008600.3.1	413.888	-0.0274311	0.123868	-0.221455	0.824738	0.939132
Solyc01g008610.3.1	0	NA	NA	NA	NA	NA
Solyc01g008620.3.1	39.5516	3.27856	0.456063	7.18883	6.53487e-13	3.15968e-11
Solyc01g008640.3.1	52.3187	0	1.45959	0	1	1
Solyc01g008650.3.1	385.912	-1.63674	1.44582	-1.13205	0.257613	0.466692
Solyc01g008660.3.1	185.277	0.210482	0.133658	1.57477	0.115309	0.265157
Solyc01g008670.3.1	45.1091	-0.0891445	0.363396	-0.24531	0.806217	0.927578
Solyc01g008680.3.1	4.52169	-0.367604	0.637284	-0.576829	0.564055	0.761939
Solyc01g008690.3.1	13.4942	0	1.50247	0	1	1
Solyc01g008700.3.1	464.574	0.0872594	0.0868337	1.0049	0.314944	0.531538
Solyc01g008710.4.1	0	NA	NA	NA	NA	NA
Solyc01g008720.2.1	0	NA	NA	NA	NA	NA
Solyc01g008730.3.1	288.233	-0.179546	0.126911	-1.41475	0.157143	0.332058
Solyc01g008740.2.1	0.102892	0	4.32794	0	1	NA
Solyc01g008760.3.1	118.078	0.29956	0.150872	1.98553	0.0470854	0.135655
Solyc01g008770.3.1	1480.08	0.0280696	0.0635599	0.441624	0.658761	0.834051
Solyc01g008780.3.1	489.623	-0.258783	0.13248	-1.95337	0.0507759	0.143606
Solyc01g008790.3.1	382.531	-0.322869	0.111741	-2.88943	0.00385936	0.0184035
Solyc01g008800.2.1	241.429	-0.110757	0.205205	-0.539737	0.589378	0.780729
Solyc01g008810.3.1	752.635	0.14406	0.0985163	1.46229	0.143661	0.311073
Solyc01g008820.3.1	1045.83	0.169304	0.0736794	2.29784	0.0215707	0.0741043
Solyc01g008830.2.1	36.0742	0.266891	0.231801	1.15138	0.249576	0.457
Solyc01g008840.3.1	846.23	0.00926432	0.0726213	0.12757	0.898489	0.978096
Solyc01g008850.3.1	3276.55	-0.503938	0.0853427	-5.90487	3.52923e-09	8.39057e-08
Solyc01g008860.1.1	0	NA	NA	NA	NA	NA
Solyc01g008870.1.1	1.02406	-0.898765	2.56007	-0.35107	0.725536	NA
Solyc01g008880.2.1	0.590351	-1.65535	1.96183	-0.843778	0.398793	NA
Solyc01g008890.3.1	253.716	-0.184362	0.108811	-1.69433	0.0902029	0.221692
Solyc01g008900.3.1	134.012	0.202889	0.145615	1.39333	0.163521	0.341265
Solyc01g008910.2.1	316.433	-0.602554	0.122252	-4.9288	8.2737e-07	1.16336e-05
Solyc01g008920.3.1	163.104	0.105441	0.200533	0.525801	0.599026	0.789005
Solyc01g008925.1.1	248.838	-0.0358721	0.179779	-0.199534	0.841845	0.949194
Solyc01g008930.4.1	461.613	-0.409641	0.102861	-3.98248	6.81996e-05	0.000573226
Solyc01g008940.2.1	22.0517	0.155351	0.30805	0.504303	0.614048	0.800597
Solyc01g008950.3.1	2192.38	0.0846321	0.0527153	1.60546	0.108394	0.253713
Solyc01g008960.3.1	6911.13	-0.304926	0.0765395	-3.9839	6.77921e-05	0.000570418
Solyc01g008970.3.1	7385.68	0.119384	0.0779254	1.53204	0.125514	0.282082
Solyc01g008973.1.1	2.56597	-0.0853234	0.88083	-0.0968671	0.922832	0.988994
Solyc01g008977.1.1	0.303742	1.82797	4.18701	0.436581	0.662415	NA
Solyc01g008980.3.1	131.618	0.0257608	0.147109	0.175113	0.86099	0.959344
Solyc01g008990.3.1	305.019	-0.0543305	0.12369	-0.439247	0.660483	0.83502
Solyc01g009000.3.1	547.258	0.0313731	0.101976	0.307651	0.758348	0.897255
Solyc01g009010.3.1	899.457	-0.0318843	0.0777502	-0.410086	0.681743	0.849589
Solyc01g009015.1.1	0	NA	NA	NA	NA	NA
Solyc01g009020.3.1	82.4622	0.0275029	0.203915	0.134874	0.892712	0.975359
Solyc01g009030.3.1	491.941	-0.175184	0.0904822	-1.93612	0.0528534	0.147884
Solyc01g009040.3.1	443.902	-0.353432	0.16384	-2.15717	0.0309924	0.0984178
Solyc01g009050.3.1	738.716	0.111081	0.0796834	1.39402	0.163311	0.341009
Solyc01g009060.3.1	703.887	0.0299742	0.0628207	0.477139	0.633263	0.815836
Solyc01g009070.3.1	318.649	0.0178573	0.107163	0.166636	0.867656	0.962785
Solyc01g009080.3.1	865.747	-0.502287	0.220831	-2.27453	0.0229339	0.0778464
Solyc01g009090.3.1	2173.89	0.00747802	0.0464729	0.160911	0.872163	0.965501
Solyc01g009100.3.1	3247.62	0.314329	0.108745	2.89053	0.00384596	0.0183471
Solyc01g009120.3.1	313.451	0.00365895	0.129106	0.0283406	0.977391	1
Solyc01g009140.1.1	0	NA	NA	NA	NA	NA
Solyc01g009150.3.1	120.371	-0.22517	0.138282	-1.62835	0.103452	0.24535
Solyc01g009160.2.1	338.119	-1.90173	0.404866	-4.69718	2.63776e-06	3.23459e-05
Solyc01g009170.3.1	1618.11	0.18114	0.119756	1.51258	0.130385	0.289871
Solyc01g009180.3.1	906.58	0.329104	0.0781521	4.21107	2.5416e-05	0.000239938
Solyc01g009190.2.1	3.31436	0.713468	1.05413	0.676829	0.498515	0.711479
Solyc01g009200.3.1	71.5207	-0.0767381	0.220764	-0.347603	0.728139	0.877873
Solyc01g009210.2.1	0.254969	1.83056	4.28928	0.426775	0.669543	NA
Solyc01g009215.1.1	12.0981	-0.836773	0.866131	-0.966105	0.333992	0.551501
Solyc01g009220.3.1	24.7015	-0.0980265	0.270221	-0.362764	0.716782	0.871244
Solyc01g009230.3.1	2.51009	-0.351434	1.1605	-0.30283	0.762019	0.899589
Solyc01g009235.1.1	821.051	0.0205009	0.081855	0.250454	0.802236	0.924442
Solyc01g009240.3.1	13.6364	-0.252469	0.401752	-0.628419	0.529729	0.737547
Solyc01g009245.1.1	262.225	-0.603991	0.176087	-3.43008	0.000603411	0.00382659
Solyc01g009250.3.1	8.40644	-0.161983	0.511675	-0.316574	0.751567	0.892212
Solyc01g009260.1.1	6.32332	0.626244	0.680688	0.920017	0.357564	0.576743
Solyc01g009270.1.1	2.18451	0.614791	1.07698	0.57085	0.568101	NA
Solyc01g009280.3.1	1207.57	-0.0343398	0.0777284	-0.441792	0.65864	0.834048
Solyc01g009290.3.1	554.552	-0.153988	0.072689	-2.11845	0.034137	0.106062
Solyc01g009300.3.1	1110.68	-0.31043	0.128857	-2.40911	0.0159916	0.0584177
Solyc01g009303.1.1	0	NA	NA	NA	NA	NA
Solyc01g009307.1.1	0	NA	NA	NA	NA	NA
Solyc01g009310.3.1	1726.45	-0.1205	0.0613378	-1.96453	0.0494682	0.140728
Solyc01g009320.2.1	1.64774	-2.13747	1.92586	-1.10988	0.267051	NA
Solyc01g009330.1.1	14.5358	0	1.48074	0	1	1
Solyc01g009335.1.1	0.766992	1.07824	2.24911	0.479406	0.63165	NA
Solyc01g009340.3.1	132.957	-0.432629	0.168964	-2.56048	0.0104529	0.0416666
Solyc01g009350.2.1	0	NA	NA	NA	NA	NA
Solyc01g009360.1.1	0	NA	NA	NA	NA	NA
Solyc01g009370.2.1	148.201	0	1.48502	0	1	1
Solyc01g009380.3.1	519.729	0.326586	0.0851032	3.83753	0.000124278	0.000970102
Solyc01g009390.3.1	162.169	0.155542	0.165398	0.94041	0.347007	0.564866
Solyc01g009400.3.1	142.733	0	1.59841	0	1	1
Solyc01g009410.3.1	202.712	0.464557	1.34269	0.345989	0.729351	0.87858
Solyc01g009420.3.1	3435.39	0.274963	0.0546121	5.03483	4.78262e-07	7.10653e-06
Solyc01g009430.3.1	1624.08	0.0708002	0.159451	0.444025	0.657025	0.833006
Solyc01g009440.2.1	0	NA	NA	NA	NA	NA
Solyc01g009450.2.1	1612.62	-0.0559367	0.0773298	-0.723353	0.469463	0.68663
Solyc01g009470.2.1	6.89945	0	1.57627	0	1	1
Solyc01g009480.3.1	7.2121	-0.312295	0.906857	-0.344371	0.730567	0.879526
Solyc01g009490.1.1	0	NA	NA	NA	NA	NA
Solyc01g009500.3.1	468.919	0.0623871	0.150993	0.413178	0.679476	0.847717
Solyc01g009510.2.1	0	NA	NA	NA	NA	NA
Solyc01g009520.3.1	3459.93	0.308822	0.0981371	3.14684	0.00165043	0.0090982
Solyc01g009530.1.1	0	NA	NA	NA	NA	NA
Solyc01g009540.1.1	0	NA	NA	NA	NA	NA
Solyc01g009550.1.1	0	NA	NA	NA	NA	NA
Solyc01g009560.1.1	23.2892	0	1.48711	0	1	1
Solyc01g009565.1.1	5.61298	-0.87168	0.596672	-1.4609	0.144042	0.311524
Solyc01g009570.3.1	102.768	-0.495972	0.155418	-3.19121	0.00141677	0.007981
Solyc01g009580.2.1	14.6351	0	1.48114	0	1	1
Solyc01g009590.3.1	0	NA	NA	NA	NA	NA
Solyc01g009600.3.1	0	NA	NA	NA	NA	NA
Solyc01g009610.3.1	457.035	0.213961	0.105884	2.02072	0.0433092	0.127342
Solyc01g009620.3.1	309.703	-0.0371509	0.104856	-0.354303	0.723112	0.874437
Solyc01g009630.3.1	1025.56	0.0686961	0.0634478	1.08272	0.278933	0.491297
Solyc01g009635.1.1	0	NA	NA	NA	NA	NA
Solyc01g009640.2.1	0	NA	NA	NA	NA	NA
Solyc01g009645.1.1	0	NA	NA	NA	NA	NA
Solyc01g009650.1.1	0	NA	NA	NA	NA	NA
Solyc01g009660.2.1	0.0531803	0	4.32794	0	1	NA
Solyc01g009670.3.1	487.342	0.373487	0.135386	2.75869	0.00580339	0.0258287
Solyc01g009680.3.1	2.50666	-0.118522	1.23054	-0.0963176	0.923268	0.989186
Solyc01g009690.2.1	6.40181	-1.04537	0.64081	-1.63132	0.102822	0.244242
Solyc01g009695.1.1	0	NA	NA	NA	NA	NA
Solyc01g009700.2.1	2.05017	-0.188758	1.71764	-0.109894	0.912494	NA
Solyc01g009710.1.1	0.849271	1.28914	2.29686	0.561265	0.574617	NA
Solyc01g009715.1.1	22.7344	-0.106498	0.411839	-0.258592	0.79595	0.920659
Solyc01g009720.2.1	22.4709	-0.198494	0.482964	-0.410992	0.681079	0.849125
Solyc01g009730.2.1	0	NA	NA	NA	NA	NA
Solyc01g009740.2.1	0	NA	NA	NA	NA	NA
Solyc01g009750.3.1	1238.92	-0.118663	0.0636212	-1.86515	0.0621604	0.167387
Solyc01g009760.3.1	58.1942	-0.107787	0.31228	-0.345163	0.729972	0.879174
Solyc01g009770.3.1	149.109	-0.92645	0.154469	-5.99765	2.00199e-09	4.9994e-08
Solyc01g009780.3.1	397.33	-0.235431	0.104514	-2.25263	0.0242823	0.0813215
Solyc01g009790.1.1	1.50592	0	1.83316	0	1	NA
Solyc01g009810.3.1	97.4155	-0.879064	1.44127	-0.609924	0.541912	0.745607
Solyc01g009820.3.1	457.431	-0.311407	0.125416	-2.48299	0.0130284	0.0495672
Solyc01g009830.3.1	31.8232	0	1.4576	0	1	1
Solyc01g009840.2.1	0	NA	NA	NA	NA	NA
Solyc01g009845.1.1	31.1494	-0.0259749	0.277274	-0.0936797	0.925364	0.990281
Solyc01g009850.3.1	199.234	-0.134197	0.14107	-0.951281	0.341462	0.559238
Solyc01g009860.3.1	1124.53	-0.0579866	0.130383	-0.444742	0.656507	0.832568
Solyc01g009870.3.1	6.346	-3.21639	1.33462	-2.40997	0.0159537	0.0582974
Solyc01g009880.2.1	0	NA	NA	NA	NA	NA
Solyc01g009890.1.1	1.90459	0.166811	1.29501	0.12881	0.897508	NA
Solyc01g009900.3.1	11.9134	-0.835577	0.43761	-1.90941	0.0562091	0.154764
Solyc01g009910.1.1	1.56659	-0.786135	1.23356	-0.637288	0.523937	NA
Solyc01g009920.2.1	0	NA	NA	NA	NA	NA
Solyc01g009930.2.1	0.213525	0	3.67368	0	1	NA
Solyc01g009935.1.1	12.5874	0	1.48998	0	1	1
Solyc01g009940.1.1	0.165609	0	4.32794	0	1	NA
Solyc01g009960.3.1	0	NA	NA	NA	NA	NA
Solyc01g009970.3.1	603.381	-0.0761278	0.0802374	-0.948782	0.342731	0.560253
Solyc01g009980.1.1	0	NA	NA	NA	NA	NA
Solyc01g009990.3.1	7307.29	0.00652238	0.103979	0.0627281	0.949983	1
Solyc01g010000.3.1	644.309	-0.844805	0.147588	-5.72406	1.04006e-08	2.27106e-07
Solyc01g010020.3.1	150.703	-0.00537912	0.161149	-0.0333797	0.973372	1
Solyc01g010030.3.1	682.486	-0.752152	0.124162	-6.05781	1.37989e-09	3.5628e-08
Solyc01g010035.1.1	0.244813	-2.27776	4.28391	-0.531701	0.594933	NA
Solyc01g010050.3.1	3350.87	-0.301504	0.14867	-2.02801	0.0425596	0.125726
Solyc01g010055.1.1	3.71627	0.979935	0.786037	1.24668	0.212515	0.410257
Solyc01g010060.2.1	25.0353	-0.654707	0.563238	-1.1624	0.245074	0.451096
Solyc01g010080.3.1	1094.89	-0.00100319	0.440793	-0.00227588	0.998184	1
Solyc01g010083.1.1	0	NA	NA	NA	NA	NA
Solyc01g010085.1.1	0	NA	NA	NA	NA	NA
Solyc01g010087.1.1	0	NA	NA	NA	NA	NA
Solyc01g010090.1.1	0	NA	NA	NA	NA	NA
Solyc01g010130.3.1	0	NA	NA	NA	NA	NA
Solyc01g010135.1.1	611.438	-0.706266	0.118516	-5.95923	2.53437e-09	6.17014e-08
Solyc01g010140.1.1	0.272579	0	4.29367	0	1	NA
Solyc01g010150.3.1	180.487	-0.0895382	0.150417	-0.595268	0.551664	0.752663
Solyc01g010160.3.1	0.0594137	0	4.32794	0	1	NA
Solyc01g010170.2.1	0	NA	NA	NA	NA	NA
Solyc01g010180.3.1	65.4424	-1.00001	0.257523	-3.88321	0.000103088	0.000826514
Solyc01g010190.2.1	45.0376	0.136563	0.280667	0.486567	0.626565	0.810391
Solyc01g010200.3.1	79.1722	-0.621077	0.247121	-2.51325	0.0119625	0.0464633
Solyc01g010210.1.1	0	NA	NA	NA	NA	NA
Solyc01g010220.3.1	47.3315	-0.00380726	0.242364	-0.0157088	0.987467	1
Solyc01g010230.2.1	117.568	0.0334215	0.212605	0.1572	0.875088	0.966945
Solyc01g010240.3.1	0	NA	NA	NA	NA	NA
Solyc01g010250.3.1	78.2939	-0.0466186	0.166642	-0.279754	0.779667	0.911171
Solyc01g010260.3.1	0.323327	0	3.37895	0	1	NA
Solyc01g010270.3.1	513.298	0.071304	0.127042	0.561261	0.574619	0.769961
Solyc01g010280.3.1	1.83425	2.91159	1.37594	2.11607	0.0343385	NA
Solyc01g010290.3.1	279.401	0.0777563	0.116888	0.665221	0.505909	0.717593
Solyc01g010295.1.1	37.4748	0.102891	0.31556	0.326057	0.744381	0.887808
Solyc01g010300.1.1	0	NA	NA	NA	NA	NA
Solyc01g010310.3.1	75.7492	-0.357446	0.322417	-1.10864	0.267584	0.47779
Solyc01g010315.1.1	0.758315	-0.186225	1.72075	-0.108223	0.913819	NA
Solyc01g010350.3.1	4.69606	-0.176364	1.62354	-0.10863	0.913496	0.984529
Solyc01g010360.3.1	0	NA	NA	NA	NA	NA
Solyc01g010370.3.1	217.942	0.0471236	0.171975	0.274013	0.784074	0.912966
Solyc01g010390.3.1	318.798	-0.383219	0.163507	-2.34375	0.0190909	0.0674857
Solyc01g010393.1.1	0	NA	NA	NA	NA	NA
Solyc01g010397.1.1	0	NA	NA	NA	NA	NA
Solyc01g010400.1.1	0	NA	NA	NA	NA	NA
Solyc01g010410.3.1	0.494609	-0.934435	2.39497	-0.390166	0.696414	NA
Solyc01g010420.3.1	4.90943	0	1.67969	0	1	1
Solyc01g010430.3.1	212.84	0.403517	0.2232	1.80787	0.0706269	0.184518
Solyc01g010440.3.1	1994.88	0.178117	0.0738738	2.4111	0.0159046	0.0581547
Solyc01g010460.3.1	234.816	0.162757	0.115511	1.40902	0.158828	0.334558
Solyc01g010465.1.1	93.8248	0.344625	0.175778	1.96058	0.0499285	0.14176
Solyc01g010470.2.1	37.2007	-0.164699	0.283519	-0.580908	0.561302	0.759721
Solyc01g010480.3.1	954.1	0.108744	0.173955	0.625128	0.531887	0.73892
Solyc01g010490.3.1	0.525097	0.56705	2.68388	0.21128	0.832669	NA
Solyc01g010493.1.1	0	NA	NA	NA	NA	NA
Solyc01g010497.1.1	0	NA	NA	NA	NA	NA
Solyc01g010500.2.1	1.79374	0.228971	1.02925	0.222465	0.823952	NA
Solyc01g010502.1.1	0	NA	NA	NA	NA	NA
Solyc01g010504.1.1	0	NA	NA	NA	NA	NA
Solyc01g010506.1.1	0	NA	NA	NA	NA	NA
Solyc01g010508.1.1	0	NA	NA	NA	NA	NA
Solyc01g010510.3.1	78.753	0.256953	0.175919	1.46064	0.144115	0.311652
Solyc01g010520.3.1	455.257	-0.1132	0.10168	-1.1133	0.265578	0.475574
Solyc01g010525.1.1	0.434336	-0.643948	2.63085	-0.244768	0.806636	NA
Solyc01g010530.1.1	0	NA	NA	NA	NA	NA
Solyc01g010540.3.1	2650.53	0.35271	0.106143	3.32297	0.000890657	0.00535106
Solyc01g010550.1.1	0	NA	NA	NA	NA	NA
Solyc01g010570.3.1	408.196	0.360143	0.0973712	3.69866	0.000216742	0.00157611
Solyc01g010580.3.1	4976.35	0.361677	0.0726637	4.97741	6.44393e-07	9.30218e-06
Solyc01g010590.2.1	322.684	0.182248	0.102794	1.77295	0.0762365	0.19562
Solyc01g010600.3.1	2.0691	-0.820627	1.02639	-0.799531	0.423983	NA
Solyc01g010640.3.1	1384.29	-0.128988	0.178655	-0.721995	0.470298	0.687505
Solyc01g010650.3.1	394.112	0.202662	0.107163	1.89115	0.0586039	0.15988
Solyc01g010660.3.1	321.057	-0.712065	0.110868	-6.42263	1.33939e-10	4.47085e-09
Solyc01g010670.2.1	0	NA	NA	NA	NA	NA
Solyc01g010690.1.1	1.3801	1.16918	1.79685	0.650683	0.515251	NA
Solyc01g010700.3.1	366.483	-0.772299	0.143707	-5.37413	7.69524e-08	1.4051e-06
Solyc01g010710.3.1	23.8068	0.157418	0.482561	0.326214	0.744262	0.887712
Solyc01g010720.3.1	110.664	0.180224	0.194779	0.925271	0.354825	0.573743
Solyc01g010740.3.1	4.12095	0	1.55673	0	1	1
Solyc01g010750.3.1	3906.4	-0.151568	0.0576921	-2.6272	0.0086092	0.0356914
Solyc01g010760.3.1	1639.19	0.0803086	0.0812448	0.988477	0.322919	0.540388
Solyc01g010770.3.1	411.98	0.152792	0.16133	0.947078	0.343599	0.56122
Solyc01g010780.3.1	830.26	-0.0650402	0.102316	-0.635683	0.524983	0.734279
Solyc01g010790.1.1	0.0673266	-0.898462	4.32794	-0.207596	0.835545	NA
Solyc01g010793.1.1	0	NA	NA	NA	NA	NA
Solyc01g010797.1.1	0	NA	NA	NA	NA	NA
Solyc01g010810.3.1	187.758	-0.0636204	0.142606	-0.446128	0.655505	0.831977
Solyc01g010820.3.1	791.492	-0.120266	0.0672426	-1.78854	0.0736895	0.190533
Solyc01g010830.3.1	262.547	0.0219088	0.119164	0.183855	0.854127	0.956075
Solyc01g010835.1.1	34.5786	0.0525886	0.264665	0.198699	0.842498	0.949437
Solyc01g010840.1.1	0	NA	NA	NA	NA	NA
Solyc01g010850.1.1	0	NA	NA	NA	NA	NA
Solyc01g010860.3.1	291.587	-0.0206578	0.114553	-0.180334	0.85689	0.957769
Solyc01g010870.3.1	939.12	-0.116059	0.0668905	-1.73507	0.0827289	0.207593
Solyc01g010880.3.1	204.821	0.084977	0.120451	0.705489	0.480506	0.69601
Solyc01g010890.3.1	0.327445	-0.904535	3.33948	-0.270861	0.786498	NA
Solyc01g010900.3.1	0.273186	0	3.46588	0	1	NA
Solyc01g010910.2.1	4.6005	-0.869321	0.629062	-1.38193	0.166993	0.346338
Solyc01g010920.2.1	52.3225	-0.641645	0.218562	-2.93575	0.0033274	0.016324
Solyc01g010930.3.1	84.9435	-0.646126	0.194431	-3.32316	0.000890051	0.0053488
Solyc01g010933.1.1	1.48486	-0.151268	1.4439	-0.104763	0.916564	NA
Solyc01g010937.1.1	9.5221	0.261152	0.498205	0.524186	0.600149	0.789832
Solyc01g010940.3.1	661.414	0.00496852	0.0921592	0.0539124	0.957005	1
Solyc01g010950.3.1	233.102	0.218906	0.114286	1.91542	0.0554393	0.153133
Solyc01g010960.2.1	0	NA	NA	NA	NA	NA
Solyc01g010970.3.1	63.2095	0.030339	0.253288	0.119781	0.904657	0.980921
Solyc01g010980.2.1	0	NA	NA	NA	NA	NA
Solyc01g010990.2.1	235.15	-0.124904	0.145322	-0.859502	0.390064	0.609857
Solyc01g011000.3.1	4745.34	0.354731	0.0769648	4.60901	4.04599e-06	4.76339e-05
Solyc01g011010.3.1	13.6327	0.0807579	0.458012	0.176323	0.860041	0.959208
Solyc01g011020.2.1	0.223645	0	4.32794	0	1	NA
Solyc01g011025.1.1	0.543154	-0.903393	2.41154	-0.374612	0.707949	NA
Solyc01g011030.3.1	198.928	0.119342	0.111062	1.07456	0.282573	0.495348
Solyc01g011040.3.1	1110.21	0.0952281	0.0788419	1.20784	0.22711	0.429117
Solyc01g011050.3.1	0	NA	NA	NA	NA	NA
Solyc01g011060.1.1	0	NA	NA	NA	NA	NA
Solyc01g011070.1.1	0	NA	NA	NA	NA	NA
Solyc01g011080.3.1	72.5978	0.635657	0.258342	2.46053	0.0138732	0.052193
Solyc01g011090.3.1	16.9876	-0.189868	0.805149	-0.235818	0.813574	0.93216
Solyc01g011091.1.1	450.354	0.207584	0.230344	0.901191	0.367487	0.587651
Solyc01g011092.1.1	0	NA	NA	NA	NA	NA
Solyc01g011093.1.1	1466.32	-0.14736	0.0545478	-2.70149	0.00690293	0.0297726
Solyc01g011095.1.1	11.0357	0.783234	0.517728	1.51283	0.130323	0.289816
Solyc01g011096.1.1	0	NA	NA	NA	NA	NA
Solyc01g011097.1.1	0	NA	NA	NA	NA	NA
Solyc01g011098.1.1	0	NA	NA	NA	NA	NA
Solyc01g011110.1.1	0	NA	NA	NA	NA	NA
Solyc01g011170.1.1	0	NA	NA	NA	NA	NA
Solyc01g011175.1.1	0	NA	NA	NA	NA	NA
Solyc01g011180.1.1	0	NA	NA	NA	NA	NA
Solyc01g011190.1.1	0	NA	NA	NA	NA	NA
Solyc01g011195.1.1	0	NA	NA	NA	NA	NA
Solyc01g011200.3.1	12.9488	-0.284239	0.402218	-0.706679	0.479766	0.695716
Solyc01g011220.2.1	4.06103	-0.198422	0.694933	-0.285527	0.77524	0.908202
Solyc01g011225.1.1	1.40329	-1.71156	1.59556	-1.07271	0.283403	NA
Solyc01g011230.3.1	1.77037	1.40319	1.2152	1.1547	0.248213	NA
Solyc01g011237.1.1	0	NA	NA	NA	NA	NA
Solyc01g011260.1.1	0	NA	NA	NA	NA	NA
Solyc01g011270.2.1	0	NA	NA	NA	NA	NA
Solyc01g011300.1.1	0	NA	NA	NA	NA	NA
Solyc01g011310.1.1	0	NA	NA	NA	NA	NA
Solyc01g011320.2.1	0	NA	NA	NA	NA	NA
Solyc01g011330.2.1	0	NA	NA	NA	NA	NA
Solyc01g011333.1.1	0.108173	0	4.32794	0	1	NA
Solyc01g011335.1.1	0	NA	NA	NA	NA	NA
Solyc01g011337.1.1	0	NA	NA	NA	NA	NA
Solyc01g011340.3.1	1775.18	0.169098	0.0716385	2.36044	0.0182535	0.0651881
Solyc01g011350.3.1	582.921	-0.443688	0.103686	-4.27913	1.87622e-05	0.000184681
Solyc01g011370.1.1	0.0531803	0	4.32794	0	1	NA
Solyc01g011390.2.1	0	NA	NA	NA	NA	NA
Solyc01g011393.1.1	0	NA	NA	NA	NA	NA
Solyc01g011397.1.1	0	NA	NA	NA	NA	NA
Solyc01g011410.1.1	0.367726	0.448272	2.66709	0.168076	0.866524	NA
Solyc01g011415.1.1	0.0542389	0	4.32794	0	1	NA
Solyc01g011430.3.1	98.6441	0.05065	0.204684	0.247454	0.804557	0.926475
Solyc01g011460.2.1	0.214449	0.562035	4.32603	0.129919	0.89663	NA
Solyc01g011470.1.1	0.283834	-1.33465	4.16714	-0.32028	0.748756	NA
Solyc01g011480.1.1	0	NA	NA	NA	NA	NA
Solyc01g011490.1.1	0.135171	1.26402	4.32632	0.29217	0.770157	NA
Solyc01g011497.1.1	0.852371	-2.00937	1.84249	-1.09057	0.27546	NA
Solyc01g011500.1.1	0	NA	NA	NA	NA	NA
Solyc01g011510.3.1	1116.64	-0.223407	0.103603	-2.15638	0.0310539	0.0985413
Solyc01g011520.1.1	0	NA	NA	NA	NA	NA
Solyc01g011530.1.1	0	NA	NA	NA	NA	NA
Solyc01g011540.1.1	0	NA	NA	NA	NA	NA
Solyc01g012540.1.1	0	NA	NA	NA	NA	NA
Solyc01g012550.1.1	0	NA	NA	NA	NA	NA
Solyc01g012560.1.1	0	NA	NA	NA	NA	NA
Solyc01g012570.1.1	0	NA	NA	NA	NA	NA
Solyc01g012580.1.1	0	NA	NA	NA	NA	NA
Solyc01g012590.1.1	0	NA	NA	NA	NA	NA
Solyc01g012600.1.1	0	NA	NA	NA	NA	NA
Solyc01g012610.1.1	0	NA	NA	NA	NA	NA
Solyc01g012630.1.1	0	NA	NA	NA	NA	NA
Solyc01g012640.2.1	0	NA	NA	NA	NA	NA
Solyc01g012650.1.1	0	NA	NA	NA	NA	NA
Solyc01g012670.2.1	0	NA	NA	NA	NA	NA
Solyc01g012680.1.1	0	NA	NA	NA	NA	NA
Solyc01g012690.1.1	0	NA	NA	NA	NA	NA
Solyc01g012700.3.1	0	NA	NA	NA	NA	NA
Solyc01g012710.2.1	0	NA	NA	NA	NA	NA
Solyc01g012720.1.1	0	NA	NA	NA	NA	NA
Solyc01g012730.1.1	0	NA	NA	NA	NA	NA
Solyc01g012740.1.1	0	NA	NA	NA	NA	NA
Solyc01g012750.2.1	0	NA	NA	NA	NA	NA
Solyc01g012760.1.1	0	NA	NA	NA	NA	NA
Solyc01g013760.1.1	0	NA	NA	NA	NA	NA
Solyc01g013770.1.1	0	NA	NA	NA	NA	NA
Solyc01g013780.1.1	0	NA	NA	NA	NA	NA
Solyc01g013790.1.1	0	NA	NA	NA	NA	NA
Solyc01g013800.1.1	0	NA	NA	NA	NA	NA
Solyc01g013810.1.1	0	NA	NA	NA	NA	NA
Solyc01g013820.1.1	0	NA	NA	NA	NA	NA
Solyc01g013830.1.1	0	NA	NA	NA	NA	NA
Solyc01g013840.1.1	0	NA	NA	NA	NA	NA
Solyc01g013850.1.1	0	NA	NA	NA	NA	NA
Solyc01g013860.1.1	0	NA	NA	NA	NA	NA
Solyc01g013870.1.1	0	NA	NA	NA	NA	NA
Solyc01g013880.1.1	0	NA	NA	NA	NA	NA
Solyc01g013885.1.1	0.0509973	0	4.32794	0	1	NA
Solyc01g013890.2.1	0	NA	NA	NA	NA	NA
Solyc01g013895.1.1	0	NA	NA	NA	NA	NA
Solyc01g013910.1.1	0	NA	NA	NA	NA	NA
Solyc01g013915.1.1	0	NA	NA	NA	NA	NA
Solyc01g013920.1.1	0	NA	NA	NA	NA	NA
Solyc01g013930.1.1	0	NA	NA	NA	NA	NA
Solyc01g013940.1.1	0	NA	NA	NA	NA	NA
Solyc01g013950.1.1	0	NA	NA	NA	NA	NA
Solyc01g013960.2.1	0	NA	NA	NA	NA	NA
Solyc01g013980.1.1	0	NA	NA	NA	NA	NA
Solyc01g013990.1.1	0	NA	NA	NA	NA	NA
Solyc01g013995.1.1	0	NA	NA	NA	NA	NA
Solyc01g014010.1.1	0	NA	NA	NA	NA	NA
Solyc01g014020.1.1	0	NA	NA	NA	NA	NA
Solyc01g014050.1.1	0	NA	NA	NA	NA	NA
Solyc01g014060.2.1	0	NA	NA	NA	NA	NA
Solyc01g014065.1.1	0	NA	NA	NA	NA	NA
Solyc01g014070.1.1	0	NA	NA	NA	NA	NA
Solyc01g014075.1.1	0	NA	NA	NA	NA	NA
Solyc01g014090.1.1	0	NA	NA	NA	NA	NA
Solyc01g014095.1.1	0	NA	NA	NA	NA	NA
Solyc01g014100.3.1	0.658234	0	2.66634	0	1	NA
Solyc01g014103.1.1	340.124	-0.733251	0.109283	-6.70966	1.95072e-11	7.35434e-10
Solyc01g014107.1.1	44.759	-0.741719	0.233525	-3.17618	0.00149227	0.00834773
Solyc01g014130.1.1	0	NA	NA	NA	NA	NA
Solyc01g014140.3.1	15.8791	-0.451916	0.369171	-1.22414	0.2209	0.421331
Solyc01g014143.1.1	1.06414	0.548156	1.52523	0.359393	0.719301	NA
Solyc01g014147.1.1	0	NA	NA	NA	NA	NA
Solyc01g014150.1.1	0.398479	1.81295	3.85321	0.470505	0.637994	NA
Solyc01g014170.1.1	0	NA	NA	NA	NA	NA
Solyc01g014180.3.1	2732.76	0.305813	0.139742	2.18842	0.0286394	0.0925605
Solyc01g014185.1.1	2.23182	-0.859668	0.96648	-0.889484	0.373743	NA
Solyc01g014210.1.1	0.130217	-0.904811	4.32794	-0.209063	0.834399	NA
Solyc01g014220.2.1	0.0786445	-0.898462	4.32794	-0.207596	0.835545	NA
Solyc01g014225.1.1	0	NA	NA	NA	NA	NA
Solyc01g014230.3.1	445.312	0.25253	0.123093	2.05154	0.0402144	0.120308
Solyc01g014240.1.1	0	NA	NA	NA	NA	NA
Solyc01g014245.1.1	12.8797	0.848749	0.526622	1.61168	0.107031	0.251356
Solyc01g014250.2.1	99.7897	0.802862	0.182238	4.40558	1.05502e-05	0.000111782
Solyc01g014260.1.1	0	NA	NA	NA	NA	NA
Solyc01g014270.3.1	132.645	0.0494459	0.163137	0.303094	0.761818	0.899397
Solyc01g014300.1.1	0.0666128	0.544185	4.32794	0.125738	0.89994	NA
Solyc01g014310.1.1	0	NA	NA	NA	NA	NA
Solyc01g014320.3.1	7.77445	-1.09513	0.53251	-2.05655	0.0397296	0.119194
Solyc01g014350.1.1	0	NA	NA	NA	NA	NA
Solyc01g014360.1.1	0	NA	NA	NA	NA	NA
Solyc01g014370.1.1	0	NA	NA	NA	NA	NA
Solyc01g014375.1.1	50.0264	-0.840485	0.30116	-2.79082	0.00525744	0.0238036
Solyc01g014390.3.1	5.00581	-0.108523	1.28373	-0.0845371	0.932629	0.992932
Solyc01g014393.1.1	0	NA	NA	NA	NA	NA
Solyc01g014397.1.1	0	NA	NA	NA	NA	NA
Solyc01g014400.1.1	0	NA	NA	NA	NA	NA
Solyc01g014410.1.1	0	NA	NA	NA	NA	NA
Solyc01g014420.1.1	0	NA	NA	NA	NA	NA
Solyc01g014430.1.1	0	NA	NA	NA	NA	NA
Solyc01g014440.1.1	0	NA	NA	NA	NA	NA
Solyc01g014450.1.1	0	NA	NA	NA	NA	NA
Solyc01g014460.1.1	0	NA	NA	NA	NA	NA
Solyc01g014470.1.1	3.42465	-0.230696	1.05624	-0.218412	0.827108	0.940791
Solyc01g014480.3.1	406.786	0.120147	0.11505	1.0443	0.296345	0.511297
Solyc01g014490.3.1	304.642	-0.12749	0.0994439	-1.28203	0.199833	0.39297
Solyc01g014495.1.1	141.433	-0.0245764	0.160639	-0.152991	0.878405	0.968436
Solyc01g014510.1.1	0	NA	NA	NA	NA	NA
Solyc01g014520.1.1	0	NA	NA	NA	NA	NA
Solyc01g014530.2.1	0.209086	0	4.32794	0	1	NA
Solyc01g014534.1.1	0	NA	NA	NA	NA	NA
Solyc01g014535.1.1	0	NA	NA	NA	NA	NA
Solyc01g014536.1.1	0	NA	NA	NA	NA	NA
Solyc01g014537.1.1	0.147709	-0.139688	4.32794	-0.0322758	0.974252	NA
Solyc01g014540.2.1	0	NA	NA	NA	NA	NA
Solyc01g014550.2.1	0.850567	-0.175398	1.75359	-0.100022	0.920327	NA
Solyc01g014560.3.1	22.234	0.660906	0.467417	1.41396	0.157375	0.332398
Solyc01g014561.1.1	0	NA	NA	NA	NA	NA
Solyc01g014562.1.1	0	NA	NA	NA	NA	NA
Solyc01g014564.1.1	0	NA	NA	NA	NA	NA
Solyc01g014566.1.1	0	NA	NA	NA	NA	NA
Solyc01g014568.1.1	0.113148	0	4.32794	0	1	NA
Solyc01g014620.1.1	21.0405	0.246994	0.458114	0.539154	0.58978	0.781022
Solyc01g014623.1.1	0	NA	NA	NA	NA	NA
Solyc01g014640.1.1	0	NA	NA	NA	NA	NA
Solyc01g014643.1.1	0	NA	NA	NA	NA	NA
Solyc01g014647.1.1	0	NA	NA	NA	NA	NA
Solyc01g014650.1.1	0	NA	NA	NA	NA	NA
Solyc01g014655.1.1	0	NA	NA	NA	NA	NA
Solyc01g014660.1.1	0	NA	NA	NA	NA	NA
Solyc01g014680.1.1	0	NA	NA	NA	NA	NA
Solyc01g014690.2.1	0.483766	-0.13388	2.38376	-0.0561633	0.955212	NA
Solyc01g014700.2.1	3.67508	0.458163	1.19353	0.383872	0.701073	0.862198
Solyc01g014705.1.1	0	NA	NA	NA	NA	NA
Solyc01g014710.1.1	0	NA	NA	NA	NA	NA
Solyc01g014715.1.1	0	NA	NA	NA	NA	NA
Solyc01g014720.2.1	0.071733	0.544185	4.32794	0.125738	0.89994	NA
Solyc01g014725.1.1	0	NA	NA	NA	NA	NA
Solyc01g014730.2.1	4.74388	-0.258136	0.973667	-0.265117	0.790919	0.917254
Solyc01g014740.1.1	0.848917	1.14721	1.79832	0.637938	0.523514	NA
Solyc01g014760.1.1	0	NA	NA	NA	NA	NA
Solyc01g014770.1.1	0	NA	NA	NA	NA	NA
Solyc01g014780.1.1	0	NA	NA	NA	NA	NA
Solyc01g014790.2.1	0	NA	NA	NA	NA	NA
Solyc01g014800.1.1	0	NA	NA	NA	NA	NA
Solyc01g014820.2.1	0	NA	NA	NA	NA	NA
Solyc01g014830.1.1	0.213303	0	4.32794	0	1	NA
Solyc01g014840.3.1	120.084	1.03824	0.504223	2.05909	0.0394856	0.118538
Solyc01g014850.3.1	648.591	0.0006459	0.0957167	0.00674804	0.994616	1
Solyc01g014860.3.1	19.2852	-0.556754	0.430574	-1.29305	0.195993	0.387776
Solyc01g014910.2.1	0	NA	NA	NA	NA	NA
Solyc01g014920.2.1	0	NA	NA	NA	NA	NA
Solyc01g014930.1.1	0	NA	NA	NA	NA	NA
Solyc01g014940.1.1	0.202509	0	4.32794	0	1	NA
Solyc01g014960.1.1	0	NA	NA	NA	NA	NA
Solyc01g014970.1.1	0	NA	NA	NA	NA	NA
Solyc01g014980.3.1	0	NA	NA	NA	NA	NA
Solyc01g014990.2.1	0	NA	NA	NA	NA	NA
Solyc01g015000.3.1	0	NA	NA	NA	NA	NA
Solyc01g015010.1.1	0	NA	NA	NA	NA	NA
Solyc01g015020.3.1	851.826	-0.0894268	0.0877968	-1.01857	0.308409	0.524307
Solyc01g015030.1.1	0	NA	NA	NA	NA	NA
Solyc01g015040.1.1	0	NA	NA	NA	NA	NA
Solyc01g015050.1.1	0	NA	NA	NA	NA	NA
Solyc01g015060.1.1	0	NA	NA	NA	NA	NA
Solyc01g015070.3.1	0	NA	NA	NA	NA	NA
Solyc01g015080.3.1	688.154	0	1.44967	0	1	1
Solyc01g015085.1.1	0.135301	-0.925195	4.32794	-0.213772	0.830725	NA
Solyc01g015130.1.1	0	NA	NA	NA	NA	NA
Solyc01g015140.1.1	0	NA	NA	NA	NA	NA
Solyc01g015170.1.1	0	NA	NA	NA	NA	NA
Solyc01g015180.1.1	0	NA	NA	NA	NA	NA
Solyc01g015210.1.1	0.131712	1.24673	4.32685	0.288138	0.773241	NA
Solyc01g015230.2.1	0	NA	NA	NA	NA	NA
Solyc01g015240.1.1	0.0518941	0	4.32794	0	1	NA
Solyc01g015250.1.1	0	NA	NA	NA	NA	NA
Solyc01g015280.1.1	0	NA	NA	NA	NA	NA
Solyc01g015285.1.1	0	NA	NA	NA	NA	NA
Solyc01g015290.1.1	0	NA	NA	NA	NA	NA
Solyc01g016300.1.1	0	NA	NA	NA	NA	NA
Solyc01g016350.1.1	0	NA	NA	NA	NA	NA
Solyc01g016360.2.1	0.235934	-2.22845	4.28659	-0.519866	0.603157	NA
Solyc01g016370.2.1	0.405921	1.87187	3.02923	0.617937	0.536617	NA
Solyc01g016380.3.1	0.494803	-2.94733	2.45684	-1.19964	0.230279	NA
Solyc01g016390.3.1	0.519707	-0.526635	2.96927	-0.177361	0.859224	NA
Solyc01g016400.1.1	0.463174	0	3.87455	0	1	NA
Solyc01g016410.3.1	101.179	0.348423	0.169791	2.05206	0.0401635	0.120203
Solyc01g016413.1.1	0	NA	NA	NA	NA	NA
Solyc01g016430.1.1	0	NA	NA	NA	NA	NA
Solyc01g016435.1.1	0	NA	NA	NA	NA	NA
Solyc01g016450.1.1	0	NA	NA	NA	NA	NA
Solyc01g016455.1.1	0.0542389	0	4.32794	0	1	NA
Solyc01g016460.3.1	0.101995	0	4.32794	0	1	NA
Solyc01g016470.3.1	1235.12	0.586404	0.147681	3.97074	7.16496e-05	0.000597696
Solyc01g016475.1.1	0	NA	NA	NA	NA	NA
Solyc01g016520.1.1	0	NA	NA	NA	NA	NA
Solyc01g016540.2.1	0.470012	1.58164	2.61128	0.605696	0.544717	NA
Solyc01g016550.1.1	66.9765	0.339206	0.202965	1.67126	0.094671	0.230028
Solyc01g016580.1.1	0	NA	NA	NA	NA	NA
Solyc01g016590.1.1	0	NA	NA	NA	NA	NA
Solyc01g016600.1.1	0	NA	NA	NA	NA	NA
Solyc01g016610.1.1	0	NA	NA	NA	NA	NA
Solyc01g016620.1.1	0	NA	NA	NA	NA	NA
Solyc01g016630.1.1	0	NA	NA	NA	NA	NA
Solyc01g016633.1.1	0	NA	NA	NA	NA	NA
Solyc01g016637.1.1	0	NA	NA	NA	NA	NA
Solyc01g016640.2.1	0	NA	NA	NA	NA	NA
Solyc01g016645.1.1	0	NA	NA	NA	NA	NA
Solyc01g016650.1.1	0	NA	NA	NA	NA	NA
Solyc01g016655.1.1	0	NA	NA	NA	NA	NA
Solyc01g016660.1.1	0	NA	NA	NA	NA	NA
Solyc01g016670.1.1	0.0594137	0	4.32794	0	1	NA
Solyc01g016680.2.1	0	NA	NA	NA	NA	NA
Solyc01g016690.1.1	0	NA	NA	NA	NA	NA
Solyc01g016697.1.1	0	NA	NA	NA	NA	NA
Solyc01g016700.3.1	0.224524	-1.67813	4.32229	-0.38825	0.697831	NA
Solyc01g016720.2.1	0.901697	2.63261	2.07863	1.26651	0.205331	NA
Solyc01g016730.1.1	0	NA	NA	NA	NA	NA
Solyc01g016740.1.1	0	NA	NA	NA	NA	NA
Solyc01g016750.1.1	0	NA	NA	NA	NA	NA
Solyc01g016760.1.1	0	NA	NA	NA	NA	NA
Solyc01g016770.1.1	0	NA	NA	NA	NA	NA
Solyc01g016780.1.1	0	NA	NA	NA	NA	NA
Solyc01g016790.1.1	0	NA	NA	NA	NA	NA
Solyc01g016800.1.1	0	NA	NA	NA	NA	NA
Solyc01g016805.1.1	2.22799	0.900119	1.08509	0.829534	0.406803	NA
Solyc01g016850.1.1	0	NA	NA	NA	NA	NA
Solyc01g016880.1.1	0	NA	NA	NA	NA	NA
Solyc01g016890.1.1	0	NA	NA	NA	NA	NA
Solyc01g016900.1.1	0	NA	NA	NA	NA	NA
Solyc01g016910.1.1	0	NA	NA	NA	NA	NA
Solyc01g016940.1.1	0	NA	NA	NA	NA	NA
Solyc01g016960.1.1	0	NA	NA	NA	NA	NA
Solyc01g016970.1.1	0.0673266	-0.898462	4.32794	-0.207596	0.835545	NA
Solyc01g016980.1.1	0	NA	NA	NA	NA	NA
Solyc01g016985.1.1	0	NA	NA	NA	NA	NA
Solyc01g017020.1.1	0	NA	NA	NA	NA	NA
Solyc01g017030.1.1	0	NA	NA	NA	NA	NA
Solyc01g017040.1.1	0	NA	NA	NA	NA	NA
Solyc01g017050.1.1	31.9293	0.11176	0.488688	0.228695	0.819106	0.935733
Solyc01g017060.2.1	0	NA	NA	NA	NA	NA
Solyc01g017070.1.1	0	NA	NA	NA	NA	NA
Solyc01g017080.1.1	0	NA	NA	NA	NA	NA
Solyc01g017083.1.1	0	NA	NA	NA	NA	NA
Solyc01g017087.1.1	0	NA	NA	NA	NA	NA
Solyc01g017090.2.1	0.544458	0.236282	1.86481	0.126705	0.899174	NA
Solyc01g017100.1.1	0	NA	NA	NA	NA	NA
Solyc01g017110.1.1	0.0666128	0.544185	4.32794	0.125738	0.89994	NA
Solyc01g017120.1.1	0	NA	NA	NA	NA	NA
Solyc01g017130.1.1	0	NA	NA	NA	NA	NA
Solyc01g017140.1.1	0	NA	NA	NA	NA	NA
Solyc01g017150.1.1	0	NA	NA	NA	NA	NA
Solyc01g017160.1.1	0	NA	NA	NA	NA	NA
Solyc01g017170.1.1	0.415463	1.90698	3.01819	0.63183	0.527498	NA
Solyc01g017180.2.1	0	NA	NA	NA	NA	NA
Solyc01g017183.1.1	0	NA	NA	NA	NA	NA
Solyc01g017185.1.1	0	NA	NA	NA	NA	NA
Solyc01g017187.1.1	0.47884	-0.983579	2.19325	-0.448456	0.653824	NA
Solyc01g017190.1.1	0	NA	NA	NA	NA	NA
Solyc01g017200.2.1	0	NA	NA	NA	NA	NA
Solyc01g017210.1.1	0	NA	NA	NA	NA	NA
Solyc01g017220.1.1	48.3451	0.206794	0.237989	0.868923	0.384889	0.603996
Solyc01g017230.1.1	0	NA	NA	NA	NA	NA
Solyc01g017235.1.1	0	NA	NA	NA	NA	NA
Solyc01g017240.1.1	0	NA	NA	NA	NA	NA
Solyc01g017245.1.1	0	NA	NA	NA	NA	NA
Solyc01g017250.1.1	0	NA	NA	NA	NA	NA
Solyc01g017260.1.1	0	NA	NA	NA	NA	NA
Solyc01g017270.1.1	0	NA	NA	NA	NA	NA
Solyc01g017280.1.1	0	NA	NA	NA	NA	NA
Solyc01g017290.1.1	0	NA	NA	NA	NA	NA
Solyc01g017300.1.1	0	NA	NA	NA	NA	NA
Solyc01g017310.1.1	0	NA	NA	NA	NA	NA
Solyc01g017320.1.1	1.28029	-0.412503	1.38382	-0.29809	0.765634	NA
Solyc01g017330.2.1	0.148006	-0.159247	4.32794	-0.036795	0.970648	NA
Solyc01g017333.1.1	0	NA	NA	NA	NA	NA
Solyc01g017337.1.1	0	NA	NA	NA	NA	NA
Solyc01g017360.2.1	0	NA	NA	NA	NA	NA
Solyc01g017370.1.1	0.147136	-0.160491	4.32794	-0.0370826	0.970419	NA
Solyc01g017380.1.1	0	NA	NA	NA	NA	NA
Solyc01g017390.1.1	0	NA	NA	NA	NA	NA
Solyc01g017400.2.1	2.13509	-0.747347	0.956896	-0.781011	0.434796	NA
Solyc01g017410.2.1	0	NA	NA	NA	NA	NA
Solyc01g017420.1.1	0.0816044	-0.898462	4.32794	-0.207596	0.835545	NA
Solyc01g017430.1.1	0	NA	NA	NA	NA	NA
Solyc01g017440.1.1	0.770834	1.19773	2.32474	0.51521	0.606406	NA
Solyc01g017450.1.1	0.161117	-1.67667	4.32296	-0.387852	0.698126	NA
Solyc01g017460.2.1	0.446365	-0.131118	3.05883	-0.0428654	0.965809	NA
Solyc01g017470.2.1	0	NA	NA	NA	NA	NA
Solyc01g017480.1.1	0	NA	NA	NA	NA	NA
Solyc01g017485.1.1	0.340183	2.58149	3.11222	0.829468	0.40684	NA
Solyc01g017490.1.1	110.576	-0.0259813	0.624555	-0.0415997	0.966818	1
Solyc01g017500.2.1	85.4414	-0.552017	0.342117	-1.61353	0.106629	0.250717
Solyc01g017510.1.1	0	NA	NA	NA	NA	NA
Solyc01g017530.1.1	0.197078	-0.135138	4.32794	-0.0312246	0.97509	NA
Solyc01g017540.1.1	0	NA	NA	NA	NA	NA
Solyc01g017560.2.1	0.423051	-1.84208	2.55928	-0.719767	0.471668	NA
Solyc01g017563.1.1	0.0613444	0	4.32794	0	1	NA
Solyc01g017567.1.1	0	NA	NA	NA	NA	NA
Solyc01g017570.1.1	0	NA	NA	NA	NA	NA
Solyc01g017600.3.1	111.03	-0.429438	0.207624	-2.06834	0.038608	0.116625
Solyc01g017610.1.1	0	NA	NA	NA	NA	NA
Solyc01g017620.1.1	0	NA	NA	NA	NA	NA
Solyc01g017630.1.1	0	NA	NA	NA	NA	NA
Solyc01g017640.2.1	0	NA	NA	NA	NA	NA
Solyc01g017650.2.1	0	NA	NA	NA	NA	NA
Solyc01g017660.2.1	0	NA	NA	NA	NA	NA
Solyc01g017670.1.1	0	NA	NA	NA	NA	NA
Solyc01g017680.2.1	0	NA	NA	NA	NA	NA
Solyc01g017690.1.1	0	NA	NA	NA	NA	NA
Solyc01g017700.1.1	0	NA	NA	NA	NA	NA
Solyc01g017710.1.1	12.1745	0.0189226	0.586816	0.0322462	0.974276	1
Solyc01g017720.2.1	19.7245	0.327949	0.561285	0.584283	0.55903	0.757825
Solyc01g017730.1.1	7.99775	0.166628	0.68867	0.241956	0.808814	0.929448
Solyc01g017735.1.1	0	NA	NA	NA	NA	NA
Solyc01g017740.1.1	2.12461	0.205853	1.17927	0.174561	0.861425	NA
Solyc01g017750.1.1	0	NA	NA	NA	NA	NA
Solyc01g017760.1.1	0	NA	NA	NA	NA	NA
Solyc01g017770.1.1	0	NA	NA	NA	NA	NA
Solyc01g017775.1.1	0	NA	NA	NA	NA	NA
Solyc01g017790.2.1	0	NA	NA	NA	NA	NA
Solyc01g017793.1.1	0.0509973	0	4.32794	0	1	NA
Solyc01g017797.1.1	0	NA	NA	NA	NA	NA
Solyc01g017820.2.1	0	NA	NA	NA	NA	NA
Solyc01g017823.1.1	0.0666128	0.544185	4.32794	0.125738	0.89994	NA
Solyc01g017827.1.1	0	NA	NA	NA	NA	NA
Solyc01g017840.1.1	0	NA	NA	NA	NA	NA
Solyc01g017850.1.1	0	NA	NA	NA	NA	NA
Solyc01g017860.3.1	46.7222	0.134969	0.320483	0.421142	0.673651	0.843748
Solyc01g017870.2.1	0.0510672	0	4.32794	0	1	NA
Solyc01g017950.2.1	0	NA	NA	NA	NA	NA
Solyc01g017960.1.1	0	NA	NA	NA	NA	NA
Solyc01g017970.1.1	0	NA	NA	NA	NA	NA
Solyc01g018010.2.1	41.6083	0.481403	0.28085	1.71409	0.0865116	0.214703
Solyc01g018020.2.1	2.99428	2.01116	1.25134	1.60721	0.108007	0.252961
Solyc01g018025.1.1	0.0816044	-0.898462	4.32794	-0.207596	0.835545	NA
Solyc01g018040.1.1	0	NA	NA	NA	NA	NA
Solyc01g018060.1.1	0.143466	1.31243	4.32367	0.303545	0.761475	NA
Solyc01g018070.2.1	0	NA	NA	NA	NA	NA
Solyc01g018090.2.1	0	NA	NA	NA	NA	NA
Solyc01g019100.1.1	0	NA	NA	NA	NA	NA
Solyc01g020100.2.1	0	NA	NA	NA	NA	NA
Solyc01g020110.2.1	0	NA	NA	NA	NA	NA
Solyc01g020115.1.1	0	NA	NA	NA	NA	NA
Solyc01g020120.2.1	0	NA	NA	NA	NA	NA
Solyc01g020125.1.1	0.186869	1.32823	4.32686	0.306974	0.758863	NA
Solyc01g020130.3.1	2.68844	-1.42806	1.21689	-1.17353	0.240582	0.445479
Solyc01g020150.3.1	1.89654	0.493366	1.39817	0.352864	0.72419	NA
Solyc01g020155.1.1	0	NA	NA	NA	NA	NA
Solyc01g020160.1.1	0	NA	NA	NA	NA	NA
Solyc01g020170.1.1	0	NA	NA	NA	NA	NA
Solyc01g020180.1.1	0	NA	NA	NA	NA	NA
Solyc01g020190.2.1	10.0963	-0.035951	0.682223	-0.0526968	0.957973	1
Solyc01g020200.1.1	0.0816044	-0.898462	4.32794	-0.207596	0.835545	NA
Solyc01g020220.2.1	30.9121	0.113244	0.24709	0.45831	0.646729	0.825923
Solyc01g020230.3.1	4.90101	0.602851	0.844763	0.713633	0.475454	0.692005
Solyc01g020240.3.1	336.209	-0.0599274	0.109051	-0.549536	0.582638	0.776475
Solyc01g020280.1.1	0	NA	NA	NA	NA	NA
Solyc01g020285.1.1	0.618559	0.709012	2.03185	0.348949	0.727128	NA
Solyc01g020290.1.1	0.0510672	0	4.32794	0	1	NA
Solyc01g020300.3.1	0	NA	NA	NA	NA	NA
Solyc01g020320.3.1	125.802	-0.016983	0.155848	-0.108972	0.913225	0.98444
Solyc01g020340.2.1	13.0749	0.170429	0.587258	0.290211	0.771654	0.90594
Solyc01g020360.1.1	0	NA	NA	NA	NA	NA
Solyc01g020370.1.1	0	NA	NA	NA	NA	NA
Solyc01g020371.1.1	0	NA	NA	NA	NA	NA
Solyc01g020374.1.1	0	NA	NA	NA	NA	NA
Solyc01g020376.1.1	0	NA	NA	NA	NA	NA
Solyc01g020378.1.1	45.6453	1.692	0.561892	3.01125	0.00260172	0.0133489
Solyc01g020400.1.1	0	NA	NA	NA	NA	NA
Solyc01g020401.1.1	0	NA	NA	NA	NA	NA
Solyc01g020402.1.1	0	NA	NA	NA	NA	NA
Solyc01g020403.1.1	0	NA	NA	NA	NA	NA
Solyc01g020404.1.1	0	NA	NA	NA	NA	NA
Solyc01g020406.1.1	0	NA	NA	NA	NA	NA
Solyc01g020408.1.1	0	NA	NA	NA	NA	NA
Solyc01g020430.1.1	0	NA	NA	NA	NA	NA
Solyc01g020440.3.1	501.373	0.198118	0.0952777	2.07938	0.0375825	0.114238
Solyc01g020445.1.1	0	NA	NA	NA	NA	NA
Solyc01g020450.1.1	0	NA	NA	NA	NA	NA
Solyc01g020460.2.1	0	NA	NA	NA	NA	NA
Solyc01g020470.2.1	0	NA	NA	NA	NA	NA
Solyc01g020480.1.1	0	NA	NA	NA	NA	NA
Solyc01g020490.1.1	0	NA	NA	NA	NA	NA
Solyc01g020500.2.1	7.51132	0.285446	0.584454	0.488398	0.625268	0.809573
Solyc01g020510.1.1	0	NA	NA	NA	NA	NA
Solyc01g020520.3.1	0	NA	NA	NA	NA	NA
Solyc01g020525.1.1	106.722	-0.48828	0.162692	-3.00126	0.00268867	0.0137045
Solyc01g020570.2.1	0.405999	-0.631988	2.6524	-0.23827	0.811672	NA
Solyc01g021600.3.1	23.8784	0.702218	0.961314	0.730478	0.465098	0.682861
Solyc01g021610.1.1	0	NA	NA	NA	NA	NA
Solyc01g021620.2.1	0	NA	NA	NA	NA	NA
Solyc01g021640.3.1	339.878	-0.189323	0.101778	-1.86016	0.0628623	0.168794
Solyc01g021670.3.1	171.46	0.243732	0.126635	1.92468	0.0542694	0.15076
Solyc01g021675.1.1	0.352591	-0.144337	2.81965	-0.0511896	0.959174	NA
Solyc01g021690.1.1	0	NA	NA	NA	NA	NA
Solyc01g021700.2.1	0.400688	0	4.06652	0	1	NA
Solyc01g021720.1.1	0.754922	-0.63201	2.12367	-0.297602	0.766007	NA
Solyc01g021730.2.1	0.696998	0.566527	1.8216	0.311004	0.755797	NA
Solyc01g021740.1.1	0	NA	NA	NA	NA	NA
Solyc01g022740.3.1	172.523	-0.301097	0.147977	-2.03475	0.0418762	0.124147
Solyc01g022750.3.1	1054.86	0.0680205	0.11381	0.597668	0.550062	0.751621
Solyc01g022760.1.1	0	NA	NA	NA	NA	NA
Solyc01g022780.1.1	0.0542389	0	4.32794	0	1	NA
Solyc01g028800.2.1	11.2745	0.0435655	0.808875	0.0538593	0.957047	1
Solyc01g028805.1.1	66.5559	-0.77262	0.297074	-2.60076	0.00930169	0.0379678
Solyc01g028810.3.1	18343	0.200824	0.0720855	2.78592	0.00533767	0.0241199
Solyc01g028830.3.1	569.578	-0.214486	0.122227	-1.75482	0.0792898	0.201346
Solyc01g028840.1.1	0.0658561	0.544185	4.32794	0.125738	0.89994	NA
Solyc01g028860.3.1	8765.95	0.199909	0.104604	1.91109	0.0559927	0.15426
Solyc01g028870.3.1	817.607	0.346422	0.0940891	3.68184	0.000231552	0.00166923
Solyc01g028900.3.1	1372.33	-0.0599082	0.0671818	-0.891733	0.372536	0.592707
Solyc01g028910.2.1	0	NA	NA	NA	NA	NA
Solyc01g028930.3.1	487.662	0.0852672	0.0923274	0.923531	0.355731	0.574491
Solyc01g028935.1.1	0.282263	1.26876	3.47527	0.365081	0.715051	NA
Solyc01g028960.1.1	0	NA	NA	NA	NA	NA
Solyc01g028980.1.1	0	NA	NA	NA	NA	NA
Solyc01g028983.1.1	0.0786445	-0.898462	4.32794	-0.207596	0.835545	NA
Solyc01g028987.1.1	2.10701	0.224388	0.906977	0.247402	0.804597	NA
Solyc01g033990.1.1	0	NA	NA	NA	NA	NA
Solyc01g034010.1.1	0	NA	NA	NA	NA	NA
Solyc01g034020.3.1	1657.46	-0.128322	0.0679317	-1.88899	0.0588928	0.160541
Solyc01g034023.1.1	0.425669	0.526525	2.149	0.245009	0.806449	NA
Solyc01g034050.1.1	0	NA	NA	NA	NA	NA
Solyc01g034060.1.1	0.105569	0	4.32794	0	1	NA
Solyc01g034063.1.1	0	NA	NA	NA	NA	NA
Solyc01g034070.2.1	0.0693337	0.544185	4.32794	0.125738	0.89994	NA
Solyc01g034080.1.1	6.26684	0.0834811	0.603198	0.138398	0.889926	0.974532
Solyc01g034085.1.1	1.5605	-0.214492	1.15688	-0.185405	0.852911	NA
Solyc01g034140.1.1	0	NA	NA	NA	NA	NA
Solyc01g034150.3.1	273.363	-0.139078	0.1148	-1.21148	0.225713	0.427397
Solyc01g034155.1.1	97.5108	-0.171132	0.19298	-0.886785	0.375195	0.594979
Solyc01g034170.1.1	0	NA	NA	NA	NA	NA
Solyc01g034190.1.1	0	NA	NA	NA	NA	NA
Solyc01g034210.1.1	0	NA	NA	NA	NA	NA
Solyc01g035220.1.1	0	NA	NA	NA	NA	NA
Solyc01g035225.1.1	0	NA	NA	NA	NA	NA
Solyc01g038230.1.1	0	NA	NA	NA	NA	NA
Solyc01g038235.1.1	0	NA	NA	NA	NA	NA
Solyc01g044240.3.1	86.3507	0.468587	0.216686	2.16252	0.0305782	0.0973814
Solyc01g044270.3.1	389.271	0.255475	0.104949	2.43428	0.0149214	0.0553502
Solyc01g044277.1.1	0	NA	NA	NA	NA	NA
Solyc01g044300.2.1	0	NA	NA	NA	NA	NA
Solyc01g044305.1.1	0.673542	1.79452	2.34326	0.76582	0.443784	NA
Solyc01g044307.1.1	177.476	0.0605587	0.170645	0.354882	0.722678	0.874186
Solyc01g044340.3.1	7.43785	-0.842383	0.708642	-1.18873	0.234547	0.438298
Solyc01g044350.3.1	54.604	-0.391063	0.306096	-1.27758	0.201396	0.39521
Solyc01g044360.3.1	4411.99	0.433197	0.0830948	5.21329	1.85518e-07	3.05685e-06
Solyc01g044370.2.1	1.66412	-0.26568	1.20443	-0.220586	0.825415	NA
Solyc01g044371.1.1	1.13974	0.145383	1.41035	0.103083	0.917897	NA
Solyc01g044372.1.1	0.133235	0.549188	4.32794	0.126894	0.899025	NA
Solyc01g044373.1.1	2.00166	-2.96538	1.61013	-1.8417	0.0655186	NA
Solyc01g044374.1.1	0	NA	NA	NA	NA	NA
Solyc01g044420.3.1	7.70321	-0.312539	0.867502	-0.360274	0.718642	0.872019
Solyc01g044480.3.1	121.648	0.353272	0.200721	1.76001	0.0784055	0.199748
Solyc01g044490.3.1	499.212	0.0511971	0.0945983	0.541205	0.588366	0.780168
Solyc01g044510.2.1	0	NA	NA	NA	NA	NA
Solyc01g044520.2.1	0.100109	0	4.32794	0	1	NA
Solyc01g044540.1.1	0.455267	0.540674	2.83682	0.190591	0.848846	NA
Solyc01g044543.1.1	0	NA	NA	NA	NA	NA
Solyc01g044550.2.1	0	NA	NA	NA	NA	NA
Solyc01g044560.2.1	0	NA	NA	NA	NA	NA
Solyc01g044565.1.1	0.149959	0	4.32794	0	1	NA
Solyc01g047580.1.1	0	NA	NA	NA	NA	NA
Solyc01g047590.2.1	0	NA	NA	NA	NA	NA
Solyc01g047593.1.1	0	NA	NA	NA	NA	NA
Solyc01g047597.1.1	0	NA	NA	NA	NA	NA
Solyc01g048590.2.1	0	NA	NA	NA	NA	NA
Solyc01g049640.2.1	0	NA	NA	NA	NA	NA
Solyc01g049650.3.1	543.022	-0.371844	0.0938842	-3.96066	7.47414e-05	0.000621263
Solyc01g049660.1.1	0	NA	NA	NA	NA	NA
Solyc01g049680.3.1	1377.3	-0.251641	0.0891418	-2.82293	0.00475868	0.0219333
Solyc01g049685.1.1	0	NA	NA	NA	NA	NA
Solyc01g049690.3.1	458.042	-0.223562	0.0951523	-2.34952	0.0187975	0.0667117
Solyc01g049720.1.1	0	NA	NA	NA	NA	NA
Solyc01g049740.1.1	0	NA	NA	NA	NA	NA
Solyc01g049743.1.1	0	NA	NA	NA	NA	NA
Solyc01g049745.1.1	0	NA	NA	NA	NA	NA
Solyc01g049747.1.1	0	NA	NA	NA	NA	NA
Solyc01g049750.1.1	0	NA	NA	NA	NA	NA
Solyc01g049760.1.1	0	NA	NA	NA	NA	NA
Solyc01g049765.1.1	0	NA	NA	NA	NA	NA
Solyc01g049770.3.1	136.436	0.437042	0.195657	2.23372	0.0255017	0.0845185
Solyc01g049775.1.1	0	NA	NA	NA	NA	NA
Solyc01g049790.1.1	0	NA	NA	NA	NA	NA
Solyc01g049793.1.1	0	NA	NA	NA	NA	NA
Solyc01g049810.3.1	26.0951	0.038873	0.269458	0.144264	0.885292	0.972119
Solyc01g049820.2.1	5.12418	-1.50282	0.856268	-1.75509	0.0792447	0.201278
Solyc01g049825.1.1	0.213959	0.610314	4.32703	0.141047	0.887833	NA
Solyc01g049840.1.1	0.978852	1.35353	1.65518	0.817759	0.413495	NA
Solyc01g049845.1.1	0	NA	NA	NA	NA	NA
Solyc01g049880.3.1	90.4782	0.347097	0.213752	1.62383	0.104412	0.246874
Solyc01g049890.3.1	3407.51	0.0915076	0.0519935	1.75998	0.0784108	0.199748
Solyc01g049895.1.1	0	NA	NA	NA	NA	NA
Solyc01g049910.3.1	93.6514	0.291765	0.178812	1.63168	0.102747	0.244175
Solyc01g049912.1.1	1.07698	0.894816	1.31924	0.67828	0.497594	NA
Solyc01g049914.1.1	3.93669	1.12833	1.11546	1.01154	0.311757	0.52811
Solyc01g049920.1.1	9.29793	0.491331	1.33695	0.367501	0.713245	0.869319
Solyc01g049925.1.1	20.6889	0.195564	0.366615	0.533431	0.593735	0.784475
Solyc01g049950.1.1	0	NA	NA	NA	NA	NA
Solyc01g049960.3.1	898.448	0.0280362	0.0853214	0.328595	0.742461	0.886923
Solyc01g049970.2.1	0	NA	NA	NA	NA	NA
Solyc01g049975.1.1	34.5376	-0.0211843	0.251384	-0.0842709	0.932841	0.993067
Solyc01g050010.3.1	84.2342	-0.0817985	0.219427	-0.372783	0.70931	0.867235
Solyc01g050020.2.1	0.132079	-0.863683	4.32794	-0.19956	0.841825	NA
Solyc01g050040.3.1	98.7562	0.376067	0.231959	1.62127	0.104961	0.247694
Solyc01g050047.1.1	0.207243	0	3.69747	0	1	NA
Solyc01g050050.1.1	0.56	1.24361	3.12963	0.397367	0.691097	NA
Solyc01g050070.3.1	226.223	-0.141131	0.122038	-1.15645	0.247497	0.454435
Solyc01g050075.1.1	2.10482	2.19051	1.27935	1.7122	0.0868589	NA
[truncated: 33,755 more rows]

## Sheet: root_DEseq2
	baseMean	log2FoldChange	lfcSE	stat	pvalue	padj
Solyc00g005000.3.1	164.098	-0.139115	0.22157	-0.627863	0.530094	0.909793
Solyc00g005040.3.1	17.0931	-0.418831	0.479536	-0.87341	0.38244	0.853908
Solyc00g005050.3.1	652.46	0.0375829	0.0724163	0.518983	0.603772	0.929093
Solyc00g005060.1.1	0	NA	NA	NA	NA	NA
Solyc00g005080.2.1	0	NA	NA	NA	NA	NA
Solyc00g005084.1.1	0	NA	NA	NA	NA	NA
Solyc00g005090.1.1	0	NA	NA	NA	NA	NA
Solyc00g005092.1.1	0	NA	NA	NA	NA	NA
Solyc00g005094.1.1	1.4929	3.04763	1.52763	1.99501	0.0460423	NA
Solyc00g005096.1.1	2.00781	0.214268	0.815333	0.262798	0.792706	NA
Solyc00g005280.1.1	0	NA	NA	NA	NA	NA
Solyc00g005283.1.1	0	NA	NA	NA	NA	NA
Solyc00g005285.1.1	1.2666	0.841087	1.40725	0.597682	0.550052	NA
Solyc00g005287.1.1	0	NA	NA	NA	NA	NA
Solyc00g005430.1.1	0	NA	NA	NA	NA	NA
Solyc00g005440.2.1	0.0786445	0	4.32804	0	1	NA
Solyc00g005445.1.1	0	NA	NA	NA	NA	NA
Solyc00g005450.1.1	0	NA	NA	NA	NA	NA
Solyc00g005460.2.1	0	NA	NA	NA	NA	NA
Solyc00g005470.2.1	0	NA	NA	NA	NA	NA
Solyc00g005480.1.1	0	NA	NA	NA	NA	NA
Solyc00g005840.3.1	1157.02	-0.417052	0.14378	-2.90063	0.00372416	0.0755675
Solyc00g005850.2.1	0	NA	NA	NA	NA	NA
Solyc00g005890.3.1	2.37806	-1.7412	1.452	-1.19918	0.23046	NA
Solyc00g005900.2.1	0	NA	NA	NA	NA	NA
Solyc00g005903.1.1	0	NA	NA	NA	NA	NA
Solyc00g005907.1.1	0	NA	NA	NA	NA	NA
Solyc00g006020.1.1	0	NA	NA	NA	NA	NA
Solyc00g006090.1.1	0	NA	NA	NA	NA	NA
Solyc00g006170.1.1	0	NA	NA	NA	NA	NA
Solyc00g006480.1.1	0	NA	NA	NA	NA	NA
Solyc00g006483.1.1	0	NA	NA	NA	NA	NA
Solyc00g006487.1.1	2.79118	-0.113528	0.817164	-0.138929	0.889506	NA
Solyc00g006490.3.1	867.204	-0.0283076	0.0595662	-0.47523	0.634623	0.93809
Solyc00g006500.1.1	0	NA	NA	NA	NA	NA
Solyc00g006510.1.1	0	NA	NA	NA	NA	NA
Solyc00g006520.1.1	0	NA	NA	NA	NA	NA
Solyc00g006530.1.1	0	NA	NA	NA	NA	NA
Solyc00g006540.1.1	0	NA	NA	NA	NA	NA
Solyc00g006550.1.1	0	NA	NA	NA	NA	NA
Solyc00g006560.1.1	0	NA	NA	NA	NA	NA
Solyc00g006590.2.1	0	NA	NA	NA	NA	NA
Solyc00g006650.1.1	0	NA	NA	NA	NA	NA
Solyc00g006655.1.1	0	NA	NA	NA	NA	NA
Solyc00g006660.1.1	0	NA	NA	NA	NA	NA
Solyc00g006680.2.1	4.04203	-0.420255	0.690453	-0.608666	0.542746	NA
Solyc00g006683.1.1	0	NA	NA	NA	NA	NA
Solyc00g006800.3.1	3004.17	0.0879682	0.0902146	0.975099	0.329511	0.823968
Solyc00g006805.1.1	31.3386	0.348232	0.389949	0.893018	0.371848	0.848711
Solyc00g006810.3.1	1170.97	-0.00598043	0.122135	-0.0489658	0.960947	1
Solyc00g006820.3.1	870.66	-0.787539	0.206444	-3.81479	0.0001363	0.00606624
Solyc00g006830.3.1	954.76	0.0377639	0.0652693	0.578586	0.562868	0.918634
Solyc00g006840.3.1	0	NA	NA	NA	NA	NA
Solyc00g006850.2.1	0	NA	NA	NA	NA	NA
Solyc00g006860.2.1	0	NA	NA	NA	NA	NA
Solyc00g006867.1.1	2.708	1.61333	1.39608	1.15561	0.24784	NA
Solyc00g006870.1.1	0	NA	NA	NA	NA	NA
Solyc00g006880.1.1	0	NA	NA	NA	NA	NA
Solyc00g006890.1.1	0	NA	NA	NA	NA	NA
Solyc00g006900.1.1	0	NA	NA	NA	NA	NA
Solyc00g006903.1.1	0	NA	NA	NA	NA	NA
Solyc00g006907.1.1	0	NA	NA	NA	NA	NA
Solyc00g007010.3.1	575.364	-0.016954	0.104558	-0.162148	0.871189	0.988137
Solyc00g007020.1.1	0	NA	NA	NA	NA	NA
Solyc00g007030.2.1	0.0531803	0.656818	4.32804	0.151759	0.879377	NA
Solyc00g007040.2.1	0	NA	NA	NA	NA	NA
Solyc00g007050.1.1	0.0510672	-0.785864	4.32804	-0.181575	0.855916	NA
Solyc00g007060.3.1	540.619	0.0861541	0.0993873	0.866853	0.386023	0.855552
Solyc00g007070.3.1	1836.27	0.0133959	0.0640623	0.209108	0.834364	0.983113
Solyc00g007080.3.1	81.6368	-0.0685847	0.188195	-0.364434	0.715534	0.959628
Solyc00g007090.3.1	288.119	0.0321579	0.112772	0.285157	0.775524	0.970709
Solyc00g007100.3.1	557.577	-0.167727	0.0898251	-1.86727	0.0618644	0.430744
Solyc00g007110.3.1	95.8543	0.235243	0.240272	0.979068	0.327547	0.822846
Solyc00g007120.3.1	374.518	-0.124643	0.0892827	-1.39605	0.162701	0.662974
Solyc00g007130.3.1	18.59	-0.181979	0.364334	-0.499484	0.617439	0.932704
Solyc00g007150.3.1	94.1863	0.240409	0.164623	1.46036	0.14419	0.635708
Solyc00g007160.2.1	7.69038	0.674077	0.48788	1.38165	0.16708	0.668748
Solyc00g007170.1.1	0.226872	-0.0857209	4.31615	-0.0198605	0.984155	NA
Solyc00g007180.1.1	0	NA	NA	NA	NA	NA
Solyc00g007190.3.1	2.14131	-0.592531	0.958368	-0.618271	0.536397	NA
Solyc00g007195.1.1	7.12841	0.332434	0.554755	0.599244	0.54901	0.91382
Solyc00g007200.3.1	428.077	0.137664	0.0970391	1.41865	0.156002	0.653518
Solyc00g007220.3.1	40.7384	-0.3543	0.246317	-1.43839	0.150322	0.645603
Solyc00g007225.1.1	0	NA	NA	NA	NA	NA
Solyc00g007260.3.1	285.351	-0.0657863	0.123597	-0.532266	0.594542	0.926754
Solyc00g007270.3.1	5769.58	0.102418	0.0603412	1.69732	0.089637	0.523432
Solyc00g007300.3.1	546.735	-0.397072	0.23198	-1.71167	0.0869581	0.51521
Solyc00g007305.1.1	0	NA	NA	NA	NA	NA
Solyc00g007320.1.1	0	NA	NA	NA	NA	NA
Solyc00g007330.2.1	0	NA	NA	NA	NA	NA
Solyc00g007340.2.1	0	NA	NA	NA	NA	NA
Solyc00g007450.1.1	0	NA	NA	NA	NA	NA
Solyc00g007550.1.1	0	NA	NA	NA	NA	NA
Solyc00g007555.1.1	0.0510672	-0.785864	4.32804	-0.181575	0.855916	NA
Solyc00g007560.2.1	0.377014	0.644589	3.30498	0.195036	0.845365	NA
Solyc00g007570.2.1	0	NA	NA	NA	NA	NA
Solyc00g007600.2.1	1.1909	0.966384	1.55742	0.620505	0.534926	NA
Solyc00g007910.1.1	0	NA	NA	NA	NA	NA
Solyc00g007920.1.1	0	NA	NA	NA	NA	NA
Solyc00g007925.1.1	0	NA	NA	NA	NA	NA
Solyc00g007930.1.1	0	NA	NA	NA	NA	NA
Solyc00g007950.1.1	0	NA	NA	NA	NA	NA
Solyc00g007960.1.1	0	NA	NA	NA	NA	NA
Solyc00g007970.1.1	0	NA	NA	NA	NA	NA
Solyc00g007980.1.1	0	NA	NA	NA	NA	NA
Solyc00g007990.1.1	0	NA	NA	NA	NA	NA
Solyc00g008000.1.1	0	NA	NA	NA	NA	NA
Solyc00g008010.1.1	0	NA	NA	NA	NA	NA
Solyc00g008020.1.1	0	NA	NA	NA	NA	NA
Solyc00g008030.1.1	0	NA	NA	NA	NA	NA
Solyc00g008040.1.1	0	NA	NA	NA	NA	NA
Solyc00g008050.1.1	0	NA	NA	NA	NA	NA
Solyc00g008055.1.1	0	NA	NA	NA	NA	NA
Solyc00g008060.1.1	0	NA	NA	NA	NA	NA
Solyc00g008070.2.1	0	NA	NA	NA	NA	NA
Solyc00g008080.1.1	0	NA	NA	NA	NA	NA
Solyc00g008090.2.1	0	NA	NA	NA	NA	NA
Solyc00g008100.1.1	0	NA	NA	NA	NA	NA
Solyc00g008110.1.1	0	NA	NA	NA	NA	NA
Solyc00g008120.1.1	0	NA	NA	NA	NA	NA
Solyc00g008130.1.1	0	NA	NA	NA	NA	NA
Solyc00g008140.1.1	0	NA	NA	NA	NA	NA
Solyc00g008150.1.1	0	NA	NA	NA	NA	NA
Solyc00g008160.1.1	0	NA	NA	NA	NA	NA
Solyc00g008165.1.1	0	NA	NA	NA	NA	NA
Solyc00g008260.2.1	0	NA	NA	NA	NA	NA
Solyc00g008265.1.1	0	NA	NA	NA	NA	NA
Solyc00g008270.1.1	0	NA	NA	NA	NA	NA
Solyc00g008570.2.1	0.361335	-1.46769	2.35718	-0.622645	0.533518	NA
Solyc00g008580.1.1	5.14805	-3.00397	0.967697	-3.10425	0.00190764	NA
Solyc00g008680.3.1	1993.53	0.0629462	0.0455465	1.38202	0.166966	0.668496
Solyc00g008800.2.1	0	NA	NA	NA	NA	NA
Solyc00g008910.1.1	0	NA	NA	NA	NA	NA
Solyc00g008915.1.1	0	NA	NA	NA	NA	NA
Solyc00g009020.3.1	3237.59	0.0374551	0.0606617	0.617442	0.536943	0.911216
Solyc00g009030.2.1	0.625366	-0.0617661	2.12961	-0.0290035	0.976862	NA
Solyc00g009040.3.1	11.7078	0.068412	0.408264	0.167568	0.866923	0.98798
Solyc00g009050.2.1	34.9647	-0.0392867	0.354587	-0.110795	0.911779	0.995502
Solyc00g009060.3.1	359.68	-0.138207	0.107067	-1.29084	0.196758	0.709665
Solyc00g009070.1.1	17.8208	-0.278361	0.273668	-1.01715	0.309083	0.807863
Solyc00g009080.3.1	212.441	-0.0325066	0.134217	-0.242195	0.808629	0.978332
Solyc00g009090.3.1	224.974	0.110953	0.159148	0.697172	0.485695	0.894654
Solyc00g009100.3.1	1486.72	0.0319996	0.10397	0.307777	0.758252	0.967791
Solyc00g009110.3.1	400.506	-0.561399	0.17868	-3.14192	0.00167846	0.041721
Solyc00g009120.3.1	185.336	-0.561833	0.120909	-4.64673	3.3724e-06	0.000311003
Solyc00g009140.3.1	159.859	-0.430778	0.154698	-2.78464	0.00535874	0.097862
Solyc00g009141.1.1	193.974	-0.143574	0.125188	-1.14687	0.251437	0.766165
Solyc00g009142.1.1	0	NA	NA	NA	NA	NA
Solyc00g009143.1.1	0	NA	NA	NA	NA	NA
Solyc00g009144.1.1	0	NA	NA	NA	NA	NA
Solyc00g009145.1.1	0	NA	NA	NA	NA	NA
Solyc00g009146.1.1	0.229051	-0.129105	4.31623	-0.0299115	0.976138	NA
Solyc00g009148.1.1	0	NA	NA	NA	NA	NA
Solyc00g009540.1.1	0	NA	NA	NA	NA	NA
Solyc00g009650.1.1	0	NA	NA	NA	NA	NA
Solyc00g009760.2.1	582.639	-0.57994	0.248491	-2.33384	0.0196038	0.224008
Solyc00g009765.1.1	0	NA	NA	NA	NA	NA
Solyc00g010410.1.1	0	NA	NA	NA	NA	NA
Solyc00g010420.1.1	0	NA	NA	NA	NA	NA
Solyc00g010520.1.1	0	NA	NA	NA	NA	NA
Solyc00g010525.1.1	0.617781	1.66933	2.0422	0.817417	0.41369	NA
Solyc00g010530.1.1	0	NA	NA	NA	NA	NA
Solyc00g010750.2.1	0.764936	0.357347	1.60796	0.222236	0.82413	NA
Solyc00g010755.1.1	0	NA	NA	NA	NA	NA
Solyc00g010760.1.1	0	NA	NA	NA	NA	NA
Solyc00g010780.1.1	0	NA	NA	NA	NA	NA
Solyc00g010930.1.1	0	NA	NA	NA	NA	NA
Solyc00g011150.1.1	3.53824	-1.48095	0.862009	-1.71802	0.0857936	NA
Solyc00g011160.2.1	6.11316	-1.04275	0.56087	-1.85916	0.0630038	0.435133
Solyc00g011170.1.1	45.0933	-0.822619	0.450788	-1.82485	0.0680243	0.453725
Solyc00g011175.1.1	0	NA	NA	NA	NA	NA
Solyc00g011670.1.1	0	NA	NA	NA	NA	NA
Solyc00g011673.1.1	0	NA	NA	NA	NA	NA
Solyc00g011677.1.1	0.0509973	0.656818	4.32804	0.151759	0.879377	NA
Solyc00g011870.1.1	0	NA	NA	NA	NA	NA
Solyc00g011880.3.1	251.082	0.032956	0.139388	0.236433	0.813096	0.979465
Solyc00g011890.3.1	2011.32	-0.150861	0.174057	-0.866732	0.386089	0.855552
Solyc00g011895.1.1	0	NA	NA	NA	NA	NA
Solyc00g012430.1.1	0.138058	-0.785864	4.32804	-0.181575	0.855916	NA
Solyc00g012435.1.1	0	NA	NA	NA	NA	NA
Solyc00g012440.1.1	1.9086	-1.20092	0.981705	-1.2233	0.221215	NA
Solyc00g012540.1.1	0	NA	NA	NA	NA	NA
Solyc00g012640.1.1	0	NA	NA	NA	NA	NA
Solyc00g012650.1.1	0	NA	NA	NA	NA	NA
Solyc00g012660.1.1	0	NA	NA	NA	NA	NA
Solyc00g012670.2.1	0	NA	NA	NA	NA	NA
Solyc00g012680.1.1	0	NA	NA	NA	NA	NA
Solyc00g012690.1.1	0	NA	NA	NA	NA	NA
Solyc00g012700.2.1	0	NA	NA	NA	NA	NA
Solyc00g012702.1.1	0	NA	NA	NA	NA	NA
Solyc00g012704.1.1	0	NA	NA	NA	NA	NA
Solyc00g012706.1.1	0	NA	NA	NA	NA	NA
Solyc00g012708.1.1	0	NA	NA	NA	NA	NA
Solyc00g013110.1.1	0	NA	NA	NA	NA	NA
Solyc00g013120.3.1	0.0825178	0	4.32804	0	1	NA
Solyc00g013130.3.1	0.244923	-2.16221	4.28374	-0.504749	0.613735	NA
Solyc00g013133.1.1	0.0518941	0.656818	4.32804	0.151759	0.879377	NA
Solyc00g013137.1.1	0.0594137	-0.785864	4.32804	-0.181575	0.855916	NA
Solyc00g013140.2.1	3.69512	-0.433602	0.861869	-0.503096	0.614897	NA
Solyc00g013150.1.1	1.32993	-0.116164	1.09195	-0.106382	0.915279	NA
Solyc00g013155.1.1	0.765687	0.0513423	1.66021	0.0309253	0.975329	NA
Solyc00g013160.2.1	3.15814	-0.785681	0.811385	-0.968321	0.332884	NA
Solyc00g013170.1.1	1.87022	-0.667124	0.990571	-0.673475	0.500645	NA
Solyc00g013180.1.1	0.95983	-0.241956	1.95997	-0.123449	0.901751	NA
Solyc00g013181.1.1	0	NA	NA	NA	NA	NA
Solyc00g013183.1.1	0	NA	NA	NA	NA	NA
Solyc00g013184.1.1	0	NA	NA	NA	NA	NA
Solyc00g013185.1.1	0	NA	NA	NA	NA	NA
Solyc00g013186.1.1	0	NA	NA	NA	NA	NA
Solyc00g013188.1.1	0	NA	NA	NA	NA	NA
Solyc00g014170.1.1	0	NA	NA	NA	NA	NA
Solyc00g014180.1.1	0	NA	NA	NA	NA	NA
Solyc00g014190.1.1	0	NA	NA	NA	NA	NA
Solyc00g014290.1.1	0	NA	NA	NA	NA	NA
Solyc00g014390.1.1	0	NA	NA	NA	NA	NA
Solyc00g014395.1.1	0	NA	NA	NA	NA	NA
Solyc00g014790.2.1	0.320865	-0.0554407	3.37254	-0.0164389	0.986884	NA
Solyc00g014800.1.1	0.172517	1.36808	4.32698	0.316175	0.75187	NA
Solyc00g014810.1.1	0	NA	NA	NA	NA	NA
Solyc00g014820.2.1	0	NA	NA	NA	NA	NA
Solyc00g014830.3.1	1.7009	-0.965688	1.23401	-0.782559	0.433886	NA
Solyc00g014840.1.1	1.4702	-2.74384	2.03025	-1.35148	0.176543	NA
Solyc00g014850.1.1	0.337996	0	4.07246	0	1	NA
Solyc00g014860.1.1	0	NA	NA	NA	NA	NA
Solyc00g014960.1.1	0	NA	NA	NA	NA	NA
Solyc00g014970.1.1	0	NA	NA	NA	NA	NA
Solyc00g014980.1.1	0	NA	NA	NA	NA	NA
Solyc00g014990.2.1	0	NA	NA	NA	NA	NA
Solyc00g014995.1.1	0	NA	NA	NA	NA	NA
Solyc00g015000.1.1	0	NA	NA	NA	NA	NA
Solyc00g015600.1.1	0	NA	NA	NA	NA	NA
Solyc00g015720.1.1	0	NA	NA	NA	NA	NA
Solyc00g015730.2.1	0	NA	NA	NA	NA	NA
Solyc00g015733.1.1	0	NA	NA	NA	NA	NA
Solyc00g015735.1.1	0	NA	NA	NA	NA	NA
Solyc00g015737.1.1	0	NA	NA	NA	NA	NA
Solyc00g016470.1.1	0	NA	NA	NA	NA	NA
Solyc00g016480.1.1	0	NA	NA	NA	NA	NA
Solyc00g016490.1.1	0	NA	NA	NA	NA	NA
Solyc00g016590.2.1	0	NA	NA	NA	NA	NA
Solyc00g016790.1.1	0	NA	NA	NA	NA	NA
Solyc00g016900.1.1	0	NA	NA	NA	NA	NA
Solyc00g016910.1.1	0	NA	NA	NA	NA	NA
Solyc00g016915.1.1	0	NA	NA	NA	NA	NA
Solyc00g017210.2.1	0	NA	NA	NA	NA	NA
Solyc00g017220.2.1	0	NA	NA	NA	NA	NA
Solyc00g017230.1.1	0	NA	NA	NA	NA	NA
Solyc00g017235.1.1	0	NA	NA	NA	NA	NA
Solyc00g017540.2.1	0	NA	NA	NA	NA	NA
Solyc00g017550.2.1	0	NA	NA	NA	NA	NA
Solyc00g017760.1.1	0	NA	NA	NA	NA	NA
Solyc00g017860.1.1	0	NA	NA	NA	NA	NA
Solyc00g017870.1.1	0	NA	NA	NA	NA	NA
Solyc00g017880.1.1	0	NA	NA	NA	NA	NA
Solyc00g017890.1.1	0	NA	NA	NA	NA	NA
Solyc00g017900.1.1	0	NA	NA	NA	NA	NA
Solyc00g017910.1.1	0	NA	NA	NA	NA	NA
Solyc00g017920.1.1	0	NA	NA	NA	NA	NA
Solyc00g017930.1.1	0	NA	NA	NA	NA	NA
Solyc00g017933.1.1	0	NA	NA	NA	NA	NA
Solyc00g017937.1.1	0	NA	NA	NA	NA	NA
Solyc00g018760.1.1	0	NA	NA	NA	NA	NA
Solyc00g018770.1.1	0	NA	NA	NA	NA	NA
Solyc00g018970.1.1	73.585	-1.49807	0.507146	-2.95392	0.00313766	0.0656634
Solyc00g019610.1.1	0	NA	NA	NA	NA	NA
Solyc00g019620.2.1	0	NA	NA	NA	NA	NA
Solyc00g019630.2.1	0	NA	NA	NA	NA	NA
Solyc00g019730.2.1	26.7278	-0.556761	0.497878	-1.11827	0.263453	0.776164
Solyc00g019740.1.1	13.2747	-0.969465	0.573171	-1.69141	0.0907594	0.52694
Solyc00g019750.1.1	1.56646	-0.404521	1.21587	-0.332701	0.73936	NA
Solyc00g019950.1.1	0.946972	-0.406007	1.70632	-0.237943	0.811925	NA
Solyc00g019970.2.1	0.948194	-1.80527	1.5465	-1.16732	0.24308	NA
Solyc00g019980.2.1	0.637383	-0.104811	1.74479	-0.060071	0.952099	NA
Solyc00g019990.1.1	0	NA	NA	NA	NA	NA
Solyc00g020000.1.1	0.0531803	0.656818	4.32804	0.151759	0.879377	NA
Solyc00g020010.1.1	0.339875	1.29146	2.77037	0.466169	0.641095	NA
Solyc00g020020.2.1	0.664812	-0.100463	2.29212	-0.0438297	0.96504	NA
Solyc00g020030.1.1	0.118827	-1.61702	4.31857	-0.374433	0.708082	NA
Solyc00g020040.1.1	1.1905	-0.973758	1.40954	-0.690832	0.489671	NA
Solyc00g020440.1.1	0	NA	NA	NA	NA	NA
Solyc00g020540.2.1	2.0027	2.14585	1.41864	1.51261	0.130379	NA
Solyc00g020545.1.1	495.026	0.976512	0.358073	2.72713	0.00638869	0.108557
Solyc00g020940.1.1	0	NA	NA	NA	NA	NA
Solyc00g020960.1.1	0	NA	NA	NA	NA	NA
Solyc00g020970.1.1	0	NA	NA	NA	NA	NA
Solyc00g020980.1.1	0	NA	NA	NA	NA	NA
Solyc00g020990.2.1	0	NA	NA	NA	NA	NA
Solyc00g021490.2.1	0	NA	NA	NA	NA	NA
Solyc00g021500.2.1	0	NA	NA	NA	NA	NA
Solyc00g021510.2.1	0	NA	NA	NA	NA	NA
Solyc00g021520.1.1	0	NA	NA	NA	NA	NA
Solyc00g021530.2.1	0	NA	NA	NA	NA	NA
Solyc00g021630.1.1	7.38033	0.421355	0.503452	0.836932	0.402631	0.863209
Solyc00g021640.3.1	1.83867	-0.475484	1.34877	-0.35253	0.724441	NA
Solyc00g021650.1.1	0	NA	NA	NA	NA	NA
Solyc00g021655.1.1	0	NA	NA	NA	NA	NA
Solyc00g022070.1.1	0.071733	0	4.32804	0	1	NA
Solyc00g022080.1.1	0	NA	NA	NA	NA	NA
Solyc00g022090.2.1	1.38937	0.514252	1.17702	0.436912	0.662175	NA
Solyc00g022100.1.1	3.58817	-0.408381	0.962446	-0.424316	0.671336	NA
Solyc00g022103.1.1	0.245648	-2.11001	4.28359	-0.492581	0.622309	NA
Solyc00g022107.1.1	5.3559	-0.428176	0.933313	-0.45877	0.6464	0.942905
Solyc00g022920.2.1	0	NA	NA	NA	NA	NA
Solyc00g023020.2.1	0	NA	NA	NA	NA	NA
Solyc00g023030.1.1	0	NA	NA	NA	NA	NA
Solyc00g023040.1.1	0	NA	NA	NA	NA	NA
Solyc00g023050.2.1	0	NA	NA	NA	NA	NA
Solyc00g023250.2.1	0	NA	NA	NA	NA	NA
Solyc00g023260.1.1	0	NA	NA	NA	NA	NA
Solyc00g023270.2.1	0	NA	NA	NA	NA	NA
Solyc00g023470.1.1	0	NA	NA	NA	NA	NA
Solyc00g023570.1.1	0	NA	NA	NA	NA	NA
Solyc00g023580.1.1	0.0786445	0	4.32804	0	1	NA
Solyc00g023590.2.1	0.102068	-0.0583172	4.32804	-0.0134743	0.989249	NA
Solyc00g023600.2.1	0	NA	NA	NA	NA	NA
Solyc00g023700.2.1	0	NA	NA	NA	NA	NA
Solyc00g023710.1.1	0	NA	NA	NA	NA	NA
Solyc00g024010.1.1	0	NA	NA	NA	NA	NA
Solyc00g024020.1.1	0	NA	NA	NA	NA	NA
Solyc00g024030.1.1	0	NA	NA	NA	NA	NA
Solyc00g024040.1.1	0	NA	NA	NA	NA	NA
Solyc00g024050.1.1	0	NA	NA	NA	NA	NA
Solyc00g024150.3.1	5473.57	-0.396544	0.151711	-2.61382	0.00895361	0.13537
Solyc00g024160.2.1	1.35033	-1.25781	1.3611	-0.924118	0.355425	NA
Solyc00g024370.1.1	0	NA	NA	NA	NA	NA
Solyc00g024570.2.1	0	NA	NA	NA	NA	NA
Solyc00g024670.1.1	0	NA	NA	NA	NA	NA
Solyc00g024680.2.1	0	NA	NA	NA	NA	NA
Solyc00g024690.1.1	0	NA	NA	NA	NA	NA
Solyc00g025290.1.1	2.72284	0.861167	0.754131	1.14193	0.253482	NA
Solyc00g025300.1.1	0	NA	NA	NA	NA	NA
Solyc00g025400.2.1	0	NA	NA	NA	NA	NA
Solyc00g025500.2.1	0	NA	NA	NA	NA	NA
Solyc00g025510.1.1	0	NA	NA	NA	NA	NA
Solyc00g025520.1.1	0	NA	NA	NA	NA	NA
Solyc00g025530.1.1	0	NA	NA	NA	NA	NA
Solyc00g025540.2.1	0	NA	NA	NA	NA	NA
Solyc00g025650.2.1	0	NA	NA	NA	NA	NA
Solyc00g025660.1.1	0	NA	NA	NA	NA	NA
Solyc00g026160.3.1	4164.02	0.998622	0.715755	1.3952	0.162955	0.662974
Solyc00g026165.1.1	0	NA	NA	NA	NA	NA
Solyc00g026860.1.1	0	NA	NA	NA	NA	NA
Solyc00g026870.1.1	0	NA	NA	NA	NA	NA
Solyc00g026875.1.1	0	NA	NA	NA	NA	NA
Solyc00g026890.1.1	0	NA	NA	NA	NA	NA
Solyc00g026900.1.1	0	NA	NA	NA	NA	NA
Solyc00g026903.1.1	0	NA	NA	NA	NA	NA
Solyc00g026905.1.1	0.0693337	0	4.32804	0	1	NA
Solyc00g026907.1.1	0	NA	NA	NA	NA	NA
Solyc00g027640.1.1	0	NA	NA	NA	NA	NA
Solyc00g027650.1.1	0	NA	NA	NA	NA	NA
Solyc00g027660.2.1	0	NA	NA	NA	NA	NA
Solyc00g027670.2.1	0	NA	NA	NA	NA	NA
Solyc00g027770.3.1	721.543	-0.136037	0.0961514	-1.41482	0.15712	0.654511
Solyc00g027970.1.1	0	NA	NA	NA	NA	NA
Solyc00g027980.1.1	0	NA	NA	NA	NA	NA
Solyc00g027990.1.1	0	NA	NA	NA	NA	NA
Solyc00g028090.2.1	0	NA	NA	NA	NA	NA
Solyc00g028100.1.1	0	NA	NA	NA	NA	NA
Solyc00g028110.2.1	0	NA	NA	NA	NA	NA
Solyc00g028120.1.1	0	NA	NA	NA	NA	NA
Solyc00g028420.1.1	0	NA	NA	NA	NA	NA
Solyc00g028520.2.1	0	NA	NA	NA	NA	NA
Solyc00g028530.2.1	0	NA	NA	NA	NA	NA
Solyc00g028540.2.1	0	NA	NA	NA	NA	NA
Solyc00g028550.2.1	0	NA	NA	NA	NA	NA
Solyc00g028560.1.1	0	NA	NA	NA	NA	NA
Solyc00g028760.1.1	0.315938	1.01783	4.14442	0.245592	0.805998	NA
Solyc00g028960.1.1	1.33476	-1.52518	2.07078	-0.736525	0.461411	NA
Solyc00g029060.1.1	0	NA	NA	NA	NA	NA
Solyc00g029070.2.1	0	NA	NA	NA	NA	NA
Solyc00g029080.1.1	0	NA	NA	NA	NA	NA
Solyc00g029090.1.1	0	NA	NA	NA	NA	NA
Solyc00g029190.3.1	6.15831	0	1.53428	0	1	1
Solyc00g029290.1.1	0	NA	NA	NA	NA	NA
Solyc00g029300.2.1	0	NA	NA	NA	NA	NA
Solyc00g029500.1.1	0.580879	-1.28837	2.70305	-0.476636	0.633622	NA
Solyc00g030000.1.1	0	NA	NA	NA	NA	NA
Solyc00g030100.1.1	1.16395	0.260105	1.25379	0.207456	0.835654	NA
Solyc00g030105.1.1	0	NA	NA	NA	NA	NA
Solyc00g030110.2.1	0	NA	NA	NA	NA	NA
Solyc00g030210.2.1	0	NA	NA	NA	NA	NA
Solyc00g030215.1.1	0	NA	NA	NA	NA	NA
Solyc00g030510.3.1	0	NA	NA	NA	NA	NA
Solyc00g030520.3.1	165.37	0.0934405	0.149861	0.623515	0.532946	0.909983
Solyc00g030820.1.1	2.42007	0.0972227	1.11989	0.0868148	0.930819	NA
Solyc00g031020.2.1	0	NA	NA	NA	NA	NA
Solyc00g031030.1.1	0.18115	-0.790748	4.32804	-0.182703	0.855031	NA
Solyc00g031040.1.1	0	NA	NA	NA	NA	NA
Solyc00g031050.1.1	0	NA	NA	NA	NA	NA
Solyc00g031060.2.1	0	NA	NA	NA	NA	NA
Solyc00g031360.2.1	0	NA	NA	NA	NA	NA
Solyc00g031370.2.1	0	NA	NA	NA	NA	NA
Solyc00g031380.2.1	0	NA	NA	NA	NA	NA
Solyc00g031383.1.1	0	NA	NA	NA	NA	NA
Solyc00g031387.1.1	0	NA	NA	NA	NA	NA
Solyc00g031390.1.1	0	NA	NA	NA	NA	NA
Solyc00g031490.1.1	0	NA	NA	NA	NA	NA
Solyc00g031500.1.1	0	NA	NA	NA	NA	NA
Solyc00g031700.2.1	0	NA	NA	NA	NA	NA
Solyc00g031710.2.1	0	NA	NA	NA	NA	NA
Solyc00g031720.2.1	0	NA	NA	NA	NA	NA
Solyc00g031730.1.1	0	NA	NA	NA	NA	NA
Solyc00g032030.2.1	0	NA	NA	NA	NA	NA
Solyc00g032035.1.1	0	NA	NA	NA	NA	NA
Solyc00g032940.1.1	0	NA	NA	NA	NA	NA
Solyc00g032943.1.1	0	NA	NA	NA	NA	NA
Solyc00g032947.1.1	0.20448	0.677562	4.32804	0.156552	0.875598	NA
Solyc00g033860.2.1	0	NA	NA	NA	NA	NA
Solyc00g033870.2.1	0	NA	NA	NA	NA	NA
Solyc00g033880.1.1	0	NA	NA	NA	NA	NA
Solyc00g033885.1.1	0	NA	NA	NA	NA	NA
Solyc00g033890.1.1	0	NA	NA	NA	NA	NA
Solyc00g033990.2.1	0	NA	NA	NA	NA	NA
Solyc00g034000.2.1	0	NA	NA	NA	NA	NA
Solyc00g034010.2.1	0	NA	NA	NA	NA	NA
Solyc00g034810.2.1	0	NA	NA	NA	NA	NA
Solyc00g035010.1.1	0	NA	NA	NA	NA	NA
Solyc00g035020.1.1	0	NA	NA	NA	NA	NA
Solyc00g036320.2.1	0.217382	0.649574	4.32804	0.150085	0.880698	NA
Solyc00g036520.1.1	0	NA	NA	NA	NA	NA
Solyc00g036530.1.1	0	NA	NA	NA	NA	NA
Solyc00g036740.1.1	0	NA	NA	NA	NA	NA
Solyc00g036750.1.1	2.52915	-0.990375	0.989427	-1.00096	0.316847	NA
Solyc00g036760.2.1	0	NA	NA	NA	NA	NA
Solyc00g036960.1.1	0	NA	NA	NA	NA	NA
Solyc00g036962.1.1	0	NA	NA	NA	NA	NA
Solyc00g036964.1.1	0	NA	NA	NA	NA	NA
Solyc00g036968.1.1	0	NA	NA	NA	NA	NA
Solyc00g039290.2.1	0.431496	-0.0543091	2.70869	-0.0200499	0.984004	NA
Solyc00g039990.2.1	0.459605	-3.57408	4.23565	-0.843809	0.398776	NA
Solyc00g040290.2.1	0	NA	NA	NA	NA	NA
Solyc00g040390.2.1	0	NA	NA	NA	NA	NA
Solyc00g040490.1.1	0	NA	NA	NA	NA	NA
Solyc00g041090.2.1	0.130968	-0.775303	4.32804	-0.179135	0.857832	NA
Solyc00g041190.1.1	0	NA	NA	NA	NA	NA
Solyc00g041200.2.1	0	NA	NA	NA	NA	NA
Solyc00g041210.2.1	0	NA	NA	NA	NA	NA
Solyc00g041215.1.1	0	NA	NA	NA	NA	NA
Solyc00g041220.2.1	0	NA	NA	NA	NA	NA
Solyc00g042120.2.1	0	NA	NA	NA	NA	NA
Solyc00g042130.2.1	0	NA	NA	NA	NA	NA
Solyc00g042140.1.1	0	NA	NA	NA	NA	NA
Solyc00g042640.1.1	2.27688	-0.652396	1.63322	-0.399454	0.689559	NA
Solyc00g042840.1.1	52.0544	-0.0725657	0.203255	-0.357017	0.721079	0.959857
Solyc00g042850.2.1	0.664636	-0.416029	2.62672	-0.158384	0.874155	NA
Solyc00g042854.1.1	0	NA	NA	NA	NA	NA
Solyc00g042858.1.1	0	NA	NA	NA	NA	NA
Solyc00g044350.3.1	141.131	-1.00184	0.697242	-1.43686	0.150759	0.646088
Solyc00g044550.1.1	0	NA	NA	NA	NA	NA
Solyc00g044750.2.1	0	NA	NA	NA	NA	NA
Solyc00g044755.1.1	0	NA	NA	NA	NA	NA
Solyc00g046580.1.1	0	NA	NA	NA	NA	NA
Solyc00g047180.1.1	0	NA	NA	NA	NA	NA
Solyc00g047190.1.1	0	NA	NA	NA	NA	NA
Solyc00g047200.1.1	0.730255	0.0217932	2.06215	0.0105682	0.991568	NA
Solyc00g047700.3.1	6855.99	0.0437961	0.0864506	0.506602	0.612434	0.931441
Solyc00g048510.3.1	28.1067	-0.246632	0.397608	-0.620289	0.535067	0.910252
Solyc00g048515.1.1	0.102227	-0.0646336	4.32804	-0.0149337	0.988085	NA
Solyc00g049210.1.1	3.40408	-1.10352	0.91093	-1.21142	0.225733	NA
Solyc00g049220.1.1	0	NA	NA	NA	NA	NA
Solyc00g049520.2.1	502.042	0.224762	0.11749	1.91302	0.0557451	0.407466
Solyc00g049920.2.1	0	NA	NA	NA	NA	NA
Solyc00g050020.2.1	0	NA	NA	NA	NA	NA
Solyc00g050030.2.1	0	NA	NA	NA	NA	NA
Solyc00g050130.1.1	138.931	0.0189976	0.168612	0.11267	0.910292	0.995495
Solyc00g050430.3.1	419.662	0.0733511	0.225988	0.32458	0.745499	0.964081
Solyc00g052430.3.1	0.64766	-0.821782	1.69681	-0.484309	0.628167	NA
Solyc00g052540.1.1	0	NA	NA	NA	NA	NA
Solyc00g052545.1.1	0	NA	NA	NA	NA	NA
Solyc00g052940.3.1	23.0404	0.0815647	0.323144	0.25241	0.800725	0.977257
Solyc00g053440.3.1	116.881	-0.111543	0.163167	-0.683611	0.494221	0.896942
Solyc00g053740.2.1	0.0542389	0.656818	4.32804	0.151759	0.879377	NA
Solyc00g055940.1.1	0	NA	NA	NA	NA	NA
Solyc00g055950.1.1	0.95513	0.164518	1.49335	0.110167	0.912277	NA
Solyc00g055960.1.1	0.390846	2.11603	3.98757	0.530658	0.595656	NA
Solyc00g055970.1.1	0	NA	NA	NA	NA	NA
Solyc00g055980.2.1	1.71686	-1.52114	1.26548	-1.20203	0.22935	NA
Solyc00g055985.1.1	0	NA	NA	NA	NA	NA
Solyc00g056180.1.1	0	NA	NA	NA	NA	NA
Solyc00g056680.1.1	24.1984	0.403656	0.278082	1.45157	0.14662	0.64027
Solyc00g057280.1.1	0	NA	NA	NA	NA	NA
Solyc00g057880.3.1	56.5789	0.314584	0.193553	1.62531	0.104096	0.555337
Solyc00g058480.2.1	0	NA	NA	NA	NA	NA
Solyc00g058900.2.1	0	NA	NA	NA	NA	NA
Solyc00g059100.3.1	100.71	-0.0545571	0.137022	-0.398163	0.69051	0.955736
Solyc00g059500.2.1	130.799	-0.150857	0.153064	-0.985585	0.324337	0.82028
Solyc00g059505.1.1	0	NA	NA	NA	NA	NA
Solyc00g060700.2.1	0	NA	NA	NA	NA	NA
Solyc00g060710.1.1	0	NA	NA	NA	NA	NA
Solyc00g060810.3.1	0	NA	NA	NA	NA	NA
Solyc00g063110.3.1	31.9592	-0.241628	0.241469	-1.00066	0.316991	0.814486
Solyc00g063510.1.1	0	NA	NA	NA	NA	NA
Solyc00g065510.2.1	0	NA	NA	NA	NA	NA
Solyc00g065610.1.1	0	NA	NA	NA	NA	NA
Solyc00g065620.1.1	0	NA	NA	NA	NA	NA
Solyc00g065630.2.1	0	NA	NA	NA	NA	NA
Solyc00g065930.1.1	0	NA	NA	NA	NA	NA
Solyc00g065940.1.1	0	NA	NA	NA	NA	NA
Solyc00g066140.1.1	0	NA	NA	NA	NA	NA
Solyc00g066150.2.1	0	NA	NA	NA	NA	NA
Solyc00g066155.1.1	0	NA	NA	NA	NA	NA
Solyc00g066350.1.1	0	NA	NA	NA	NA	NA
Solyc00g068970.2.1	306.738	-1.09983	0.412131	-2.66864	0.00761579	0.121634
Solyc00g068980.2.1	36.7871	-1.43784	0.503307	-2.85679	0.00427949	0.0834265
Solyc00g068985.1.1	0	NA	NA	NA	NA	NA
Solyc00g069680.2.1	0	NA	NA	NA	NA	NA
Solyc00g069880.2.1	0.163204	-2.07791	4.28893	-0.484482	0.628043	NA
Solyc00g069883.1.1	0	NA	NA	NA	NA	NA
Solyc00g069887.1.1	0	NA	NA	NA	NA	NA
Solyc00g071180.3.1	20.6989	-0.314173	0.445732	-0.704847	0.480905	0.892171
Solyc00g071580.1.1	0	NA	NA	NA	NA	NA
Solyc00g071590.1.1	0	NA	NA	NA	NA	NA
Solyc00g071600.1.1	0	NA	NA	NA	NA	NA
Solyc00g072100.3.1	53.1787	0.380581	0.191706	1.98523	0.0471193	0.372166
Solyc00g072400.3.1	362.532	0.0508397	0.400719	0.126871	0.899043	0.993101
Solyc00g072405.1.1	0	NA	NA	NA	NA	NA
Solyc00g072800.3.1	3.33956	-0.411152	0.68273	-0.602218	0.547029	NA
Solyc00g073900.1.1	0	NA	NA	NA	NA	NA
Solyc00g073910.2.1	0	NA	NA	NA	NA	NA
Solyc00g074210.2.1	0.248743	-1.54262	4.32081	-0.35702	0.721077	NA
Solyc00g074810.1.1	0	NA	NA	NA	NA	NA
Solyc00g074820.1.1	0	NA	NA	NA	NA	NA
Solyc00g074830.2.1	0	NA	NA	NA	NA	NA
Solyc00g075030.3.1	0	NA	NA	NA	NA	NA
Solyc00g075035.1.1	1643.99	0.383243	0.220317	1.73951	0.0819454	0.498696
Solyc00g076250.1.1	0	NA	NA	NA	NA	NA
Solyc00g080750.3.1	33.9304	0.330086	0.349297	0.945001	0.344659	0.834351
Solyc00g082150.3.1	1655.22	0.0742098	0.0801677	0.925681	0.354612	0.839469
Solyc00g084650.2.1	0.0531803	0.656818	4.32804	0.151759	0.879377	NA
Solyc00g084750.3.1	0	NA	NA	NA	NA	NA
Solyc00g084760.1.1	0.391212	1.01157	2.7093	0.373368	0.708874	NA
Solyc00g084870.3.1	0	NA	NA	NA	NA	NA
Solyc00g085070.3.1	300.405	1.03485	2.00242	0.516801	0.605295	0.929736
Solyc00g085770.1.1	0	NA	NA	NA	NA	NA
Solyc00g085780.2.1	0	NA	NA	NA	NA	NA
Solyc00g088080.1.1	0	NA	NA	NA	NA	NA
Solyc00g088090.2.1	0	NA	NA	NA	NA	NA
Solyc00g088190.1.1	1.02416	-1.66841	1.79675	-0.928572	0.353111	NA
Solyc00g088200.1.1	0	NA	NA	NA	NA	NA
Solyc00g088210.2.1	0.76334	0.0782923	2.02778	0.0386098	0.969201	NA
Solyc00g090110.1.1	0	NA	NA	NA	NA	NA
Solyc00g090115.1.1	0	NA	NA	NA	NA	NA
Solyc00g090120.2.1	0	NA	NA	NA	NA	NA
Solyc00g090130.2.1	0	NA	NA	NA	NA	NA
Solyc00g090430.2.1	0	NA	NA	NA	NA	NA
Solyc00g090630.2.1	0	NA	NA	NA	NA	NA
Solyc00g090640.1.1	0	NA	NA	NA	NA	NA
Solyc00g090650.1.1	0	NA	NA	NA	NA	NA
Solyc00g090660.1.1	0	NA	NA	NA	NA	NA
Solyc00g090860.2.1	0	NA	NA	NA	NA	NA
Solyc00g090870.3.1	69.5411	-0.129305	0.202981	-0.637028	0.524107	0.909098
Solyc00g091170.3.1	696.844	-0.0856952	0.107808	-0.794887	0.426679	0.873969
Solyc00g092870.1.1	0	NA	NA	NA	NA	NA
Solyc00g092880.1.1	0	NA	NA	NA	NA	NA
Solyc00g092890.1.1	0	NA	NA	NA	NA	NA
Solyc00g092900.2.1	0	NA	NA	NA	NA	NA
Solyc00g093000.1.1	0	NA	NA	NA	NA	NA
Solyc00g093100.2.1	0	NA	NA	NA	NA	NA
Solyc00g094010.2.1	0	NA	NA	NA	NA	NA
Solyc00g094020.2.1	0	NA	NA	NA	NA	NA
Solyc00g094520.1.1	0.317308	-1.50259	4.16177	-0.361046	0.718065	NA
Solyc00g094530.1.1	0.606745	-1.32684	1.95417	-0.678981	0.49715	NA
Solyc00g094540.1.1	0.634595	-1.79795	2.14912	-0.836598	0.402818	NA
Solyc00g094550.1.1	0	NA	NA	NA	NA	NA
Solyc00g095450.1.1	0	NA	NA	NA	NA	NA
Solyc00g095460.1.1	0	NA	NA	NA	NA	NA
Solyc00g095465.1.1	2.08296	0.279371	1.06509	0.262298	0.793092	NA
Solyc00g095860.1.1	54.3522	0.0532539	0.33709	0.157981	0.874472	0.989519
Solyc00g096060.2.1	0	NA	NA	NA	NA	NA
Solyc00g096460.2.1	52.8162	0.0109015	0.204551	0.0532946	0.957497	1
Solyc00g097260.1.1	0	NA	NA	NA	NA	NA
Solyc00g097960.2.1	83.8352	0.0223223	0.213772	0.104421	0.916835	0.995639
Solyc00g098560.3.1	236.031	0.330981	0.156235	2.11849	0.0341335	0.309514
Solyc00g099160.1.1	4.14237	0.186178	0.743859	0.250286	0.802366	NA
Solyc00g099460.2.1	0	NA	NA	NA	NA	NA
Solyc00g099470.1.1	0	NA	NA	NA	NA	NA
Solyc00g099570.2.1	0	NA	NA	NA	NA	NA
Solyc00g099580.2.1	45.1241	-0.796345	1.43479	-0.555025	0.578878	0.922949
Solyc00g099880.2.1	0	NA	NA	NA	NA	NA
Solyc00g100880.3.1	4.69541	1.48389	0.65018	2.28227	0.0224732	NA
Solyc00g101700.1.1	0	NA	NA	NA	NA	NA
Solyc00g102400.3.1	93.4235	0.0398555	0.840042	0.0474447	0.962159	1
Solyc00g104200.2.1	0	NA	NA	NA	NA	NA
Solyc00g104210.1.1	0	NA	NA	NA	NA	NA
Solyc00g104310.2.1	0	NA	NA	NA	NA	NA
Solyc00g104320.1.1	0	NA	NA	NA	NA	NA
Solyc00g104330.2.1	0	NA	NA	NA	NA	NA
Solyc00g104333.1.1	0	NA	NA	NA	NA	NA
Solyc00g104337.1.1	0	NA	NA	NA	NA	NA
Solyc00g104630.2.1	0	NA	NA	NA	NA	NA
Solyc00g104730.2.1	0	NA	NA	NA	NA	NA
Solyc00g104740.2.1	0	NA	NA	NA	NA	NA
Solyc00g104940.1.1	0	NA	NA	NA	NA	NA
Solyc00g106650.2.1	0	NA	NA	NA	NA	NA
Solyc00g107050.1.1	0	NA	NA	NA	NA	NA
Solyc00g107055.1.1	141.656	0.121646	0.17661	0.688785	0.490959	0.89624
Solyc00g108550.1.1	0	NA	NA	NA	NA	NA
Solyc00g108555.1.1	1.20623	-0.840804	1.17267	-0.717	0.473374	NA
Solyc00g109450.1.1	0	NA	NA	NA	NA	NA
Solyc00g109850.2.1	0	NA	NA	NA	NA	NA
Solyc00g109860.2.1	0	NA	NA	NA	NA	NA
Solyc00g110060.1.1	0	NA	NA	NA	NA	NA
Solyc00g110070.2.1	0	NA	NA	NA	NA	NA
Solyc00g110370.1.1	0	NA	NA	NA	NA	NA
Solyc00g110870.3.1	569.384	-0.0563425	0.10098	-0.557954	0.576875	0.921927
Solyc00g111170.2.1	0	NA	NA	NA	NA	NA
Solyc00g111370.2.1	0	NA	NA	NA	NA	NA
Solyc00g111770.1.1	0	NA	NA	NA	NA	NA
Solyc00g111780.2.1	0	NA	NA	NA	NA	NA
Solyc00g112190.2.1	0.0542389	0.656818	4.32804	0.151759	0.879377	NA
Solyc00g112490.2.1	0	NA	NA	NA	NA	NA
Solyc00g112500.2.1	0	NA	NA	NA	NA	NA
Solyc00g112505.1.1	0	NA	NA	NA	NA	NA
Solyc00g112600.1.1	0	NA	NA	NA	NA	NA
Solyc00g112700.2.1	0	NA	NA	NA	NA	NA
Solyc00g112710.1.1	0	NA	NA	NA	NA	NA
Solyc00g112810.2.1	0	NA	NA	NA	NA	NA
Solyc00g112820.1.1	0	NA	NA	NA	NA	NA
Solyc00g112930.3.1	9.8739	0.429572	0.402115	1.06828	0.285393	0.792508
Solyc00g113730.1.1	0	NA	NA	NA	NA	NA
Solyc00g113740.1.1	0	NA	NA	NA	NA	NA
Solyc00g113750.2.1	0	NA	NA	NA	NA	NA
Solyc00g114550.1.1	0	NA	NA	NA	NA	NA
Solyc00g117450.2.1	6.5821	0.551095	0.896322	0.61484	0.538661	0.911357
Solyc00g117650.1.1	0	NA	NA	NA	NA	NA
Solyc00g117653.1.1	1.07862	-0.498551	1.83562	-0.271599	0.785931	NA
Solyc00g117655.1.1	0.698364	-2.04506	2.41209	-0.847836	0.396529	NA
Solyc00g117657.1.1	0	NA	NA	NA	NA	NA
Solyc00g118680.2.1	0.731945	-0.431275	1.64174	-0.262694	0.792786	NA
Solyc00g118690.1.1	0.279106	-1.78257	3.37629	-0.527968	0.597522	NA
Solyc00g120120.1.1	0	NA	NA	NA	NA	NA
Solyc00g120820.1.1	0	NA	NA	NA	NA	NA
Solyc00g120830.1.1	0	NA	NA	NA	NA	NA
Solyc00g120930.2.1	0	NA	NA	NA	NA	NA
Solyc00g121230.2.1	0	NA	NA	NA	NA	NA
Solyc00g121235.1.1	0	NA	NA	NA	NA	NA
Solyc00g122530.1.1	0	NA	NA	NA	NA	NA
Solyc00g123030.1.1	0	NA	NA	NA	NA	NA
Solyc00g123040.2.1	0	NA	NA	NA	NA	NA
Solyc00g123240.1.1	0	NA	NA	NA	NA	NA
Solyc00g124840.2.1	0	NA	NA	NA	NA	NA
Solyc00g124850.1.1	0	NA	NA	NA	NA	NA
Solyc00g124860.2.1	0	NA	NA	NA	NA	NA
Solyc00g125260.2.1	0	NA	NA	NA	NA	NA
Solyc00g125270.2.1	0	NA	NA	NA	NA	NA
Solyc00g125275.1.1	14.5443	-0.0638657	0.324993	-0.196514	0.844208	0.984806
Solyc00g125980.1.1	0.173789	-1.5207	4.32311	-0.351759	0.725019	NA
Solyc00g125990.2.1	0.879787	-1.00118	1.77831	-0.562996	0.573438	NA
Solyc00g126000.1.1	0.136041	0	4.32804	0	1	NA
Solyc00g126010.1.1	0.108706	-1.49151	4.32267	-0.345044	0.730061	NA
Solyc00g126420.2.1	0	NA	NA	NA	NA	NA
Solyc00g126430.1.1	0	NA	NA	NA	NA	NA
Solyc00g126440.2.1	0	NA	NA	NA	NA	NA
Solyc00g127540.2.1	0	NA	NA	NA	NA	NA
Solyc00g127545.1.1	0	NA	NA	NA	NA	NA
Solyc00g127550.1.1	0	NA	NA	NA	NA	NA
Solyc00g127560.2.1	0.236427	-0.0396654	4.32804	-0.00916474	0.992688	NA
Solyc00g127660.3.1	249.992	-0.156565	0.113151	-1.38368	0.166457	0.667247
Solyc00g127670.2.1	300.09	-0.0682458	0.0989171	-0.689929	0.490239	0.89624
Solyc00g127870.3.1	266.992	0.0689827	0.111969	0.616087	0.537837	0.911305
Solyc00g128870.3.1	502.756	-0.0439358	0.121553	-0.361453	0.717761	0.959628
Solyc00g128875.1.1	0	NA	NA	NA	NA	NA
Solyc00g129670.2.1	0	NA	NA	NA	NA	NA
Solyc00g129680.2.1	0	NA	NA	NA	NA	NA
Solyc00g129685.1.1	0	NA	NA	NA	NA	NA
Solyc00g129880.2.1	0	NA	NA	NA	NA	NA
Solyc00g129980.1.1	0	NA	NA	NA	NA	NA
Solyc00g130180.2.1	0	NA	NA	NA	NA	NA
Solyc00g130190.1.1	0	NA	NA	NA	NA	NA
Solyc00g130290.1.1	0	NA	NA	NA	NA	NA
Solyc00g130690.1.1	0	NA	NA	NA	NA	NA
Solyc00g130700.2.1	0	NA	NA	NA	NA	NA
Solyc00g130800.2.1	0	NA	NA	NA	NA	NA
Solyc00g130810.1.1	0	NA	NA	NA	NA	NA
Solyc00g131610.2.1	0.433556	0.68309	2.14931	0.317818	0.750623	NA
Solyc00g133110.2.1	5.13144	0.0109589	0.735698	0.014896	0.988115	NA
Solyc00g133710.2.1	0	NA	NA	NA	NA	NA
Solyc00g133720.2.1	0	NA	NA	NA	NA	NA
Solyc00g134620.2.1	0	NA	NA	NA	NA	NA
Solyc00g134820.1.1	0	NA	NA	NA	NA	NA
Solyc00g134830.1.1	0	NA	NA	NA	NA	NA
Solyc00g134840.1.1	0	NA	NA	NA	NA	NA
Solyc00g135040.2.1	0	NA	NA	NA	NA	NA
Solyc00g135050.2.1	0	NA	NA	NA	NA	NA
Solyc00g135060.1.1	0	NA	NA	NA	NA	NA
Solyc00g135260.2.1	0.101995	1.36099	4.32747	0.314499	0.753142	NA
Solyc00g136260.1.1	108.049	0.645181	0.221904	2.90748	0.0036435	0.0744271
Solyc00g136560.3.1	74.2134	-0.751788	0.412165	-1.824	0.0681525	0.454316
Solyc00g136565.1.1	96.2697	0.027088	0.275837	0.0982028	0.921771	0.995822
Solyc00g139760.2.1	0	NA	NA	NA	NA	NA
Solyc00g140060.3.1	518.289	0.120171	0.195182	0.615686	0.538102	0.911305
Solyc00g141360.1.1	0.423444	-0.763479	2.52968	-0.301808	0.762798	NA
Solyc00g141560.2.1	0.0510672	-0.785864	4.32804	-0.181575	0.855916	NA
Solyc00g142160.1.1	0.152992	1.92291	4.29009	0.448221	0.653994	NA
Solyc00g142170.3.1	0.0490475	-0.785864	4.32804	-0.181575	0.855916	NA
Solyc00g143770.2.1	25.9305	-0.607229	0.401449	-1.5126	0.130383	0.611727
Solyc00g143777.1.1	0	NA	NA	NA	NA	NA
Solyc00g144470.1.1	0	NA	NA	NA	NA	NA
Solyc00g145170.2.1	0	NA	NA	NA	NA	NA
Solyc00g147570.3.1	0.108478	1.4085	4.32526	0.325646	0.744692	NA
Solyc00g147577.1.1	5.28985	-1.1934	2.34989	-0.507855	0.611555	0.931339
Solyc00g153680.1.1	0.0613444	-0.785864	4.32804	-0.181575	0.855916	NA
Solyc00g153980.1.1	0	NA	NA	NA	NA	NA
Solyc00g154480.2.1	1.24929	0	1.86032	0	1	NA
Solyc00g154980.1.1	0.372849	-1.38146	2.72101	-0.507702	0.611662	NA
Solyc00g156980.3.1	583.63	0.0624272	0.296846	0.210302	0.833432	0.982915
Solyc00g157080.2.1	0.495107	0	4.32804	0	1	NA
Solyc00g157083.1.1	0.931253	0	2.26761	0	1	NA
Solyc00g157087.1.1	0	NA	NA	NA	NA	NA
Solyc00g160780.2.1	62.6486	-0.0345269	0.427927	-0.080684	0.935693	0.997108
Solyc00g160785.1.1	0.152992	1.92291	4.29009	0.448221	0.653994	NA
Solyc00g164580.1.1	0.0693337	0	4.32804	0	1	NA
Solyc00g164680.2.1	191.147	-0.218274	0.151874	-1.43721	0.150659	0.645906
Solyc00g165190.1.1	0	NA	NA	NA	NA	NA
Solyc00g165195.1.1	0	NA	NA	NA	NA	NA
Solyc00g167290.1.1	0	NA	NA	NA	NA	NA
Solyc00g167300.2.1	0	NA	NA	NA	NA	NA
Solyc00g167800.1.1	0	NA	NA	NA	NA	NA
Solyc00g170200.1.1	32.3245	0.318083	0.336853	0.94428	0.345027	0.834411
Solyc00g170210.3.1	51.642	-0.0542274	0.189864	-0.285612	0.775175	0.970709
Solyc00g170510.2.1	0	NA	NA	NA	NA	NA
Solyc00g171710.2.1	0.402359	0.642784	3.20979	0.200257	0.841279	NA
Solyc00g171810.3.1	12.0127	-0.443617	0.430628	-1.03016	0.302934	0.803606
Solyc00g172410.2.1	0.154467	-0.74098	4.32363	-0.171379	0.863926	NA
Solyc00g173430.2.1	0	NA	NA	NA	NA	NA
Solyc00g174330.3.1	1.44317	3.56846	1.69646	2.10348	0.0354241	NA
Solyc00g174340.2.1	332.9	3.55311	0.64424	5.5152	3.48392e-08	6.73306e-06
Solyc00g174345.1.1	0	NA	NA	NA	NA	NA
Solyc00g178340.2.1	16.4887	-0.329299	0.344209	-0.956681	0.338728	0.830426
Solyc00g179240.2.1	31.278	-0.789361	0.345122	-2.28719	0.0221845	0.242047
Solyc00g180440.2.1	0.404101	0	4.32804	0	1	NA
Solyc00g180840.2.1	0	NA	NA	NA	NA	NA
Solyc00g181240.1.1	0	NA	NA	NA	NA	NA
Solyc00g181250.2.1	0	NA	NA	NA	NA	NA
Solyc00g183050.2.1	0.504091	1.21355	1.98285	0.612024	0.540522	NA
Solyc00g183055.1.1	0	NA	NA	NA	NA	NA
Solyc00g183550.2.1	0	NA	NA	NA	NA	NA
Solyc00g183555.1.1	0	NA	NA	NA	NA	NA
Solyc00g184350.3.1	264.693	-0.114391	0.125968	-0.908095	0.363828	0.844323
Solyc00g184357.1.1	0	NA	NA	NA	NA	NA
Solyc00g185750.1.1	0	NA	NA	NA	NA	NA
Solyc00g185850.1.1	0	NA	NA	NA	NA	NA
Solyc00g187050.3.1	0.0518941	0.656818	4.32804	0.151759	0.879377	NA
Solyc00g188750.1.1	0	NA	NA	NA	NA	NA
Solyc00g188850.3.1	8.24251	0	1.47839	0	1	1
Solyc00g188853.1.1	0	NA	NA	NA	NA	NA
Solyc00g188855.1.1	0	NA	NA	NA	NA	NA
Solyc00g188857.1.1	519.951	0.0962118	0.125117	0.768975	0.441908	0.879424
Solyc00g195350.2.1	0	NA	NA	NA	NA	NA
Solyc00g195360.1.1	0.323991	-0.0542437	2.80403	-0.0193449	0.984566	NA
Solyc00g198360.1.1	0	NA	NA	NA	NA	NA
Solyc00g201060.1.1	0	NA	NA	NA	NA	NA
Solyc00g201160.3.1	56.1136	0.593614	0.217218	2.73281	0.00627973	0.108108
Solyc00g201165.1.1	0	NA	NA	NA	NA	NA
Solyc00g202560.2.1	0	NA	NA	NA	NA	NA
Solyc00g203660.2.1	3.95958	0.646771	1.62926	0.396972	0.691388	NA
Solyc00g207960.1.1	0	NA	NA	NA	NA	NA
Solyc00g209460.2.1	2.94136	-0.356466	0.784132	-0.4546	0.649397	NA
Solyc00g210860.1.1	0	NA	NA	NA	NA	NA
Solyc00g212260.2.1	0	NA	NA	NA	NA	NA
Solyc00g212265.1.1	0	NA	NA	NA	NA	NA
Solyc00g213960.1.1	0.513201	0.114612	3.0555	0.03751	0.970078	NA
Solyc00g215560.2.1	21.4959	0.452496	0.36699	1.23299	0.217578	0.734436
Solyc00g217560.1.1	15.2111	-0.671821	0.356666	-1.88361	0.0596175	0.422069
Solyc00g217960.1.1	149.917	0.19786	0.259175	0.763423	0.445211	0.880243
Solyc00g218560.1.1	0	NA	NA	NA	NA	NA
Solyc00g222060.1.1	0	NA	NA	NA	NA	NA
Solyc00g222063.1.1	0	NA	NA	NA	NA	NA
Solyc00g222067.1.1	0	NA	NA	NA	NA	NA
Solyc00g226760.1.1	0	NA	NA	NA	NA	NA
Solyc00g227860.1.1	672.488	0.334764	0.143497	2.33289	0.0196537	0.224463
Solyc00g227960.1.1	0	NA	NA	NA	NA	NA
Solyc00g230060.2.1	98.8411	0.589929	0.257587	2.29021	0.022009	0.241556
Solyc00g230070.1.1	0	NA	NA	NA	NA	NA
Solyc00g230080.1.1	1.17052	-1.56463	2.5633	-0.610396	0.541599	NA
Solyc00g230280.1.1	0	NA	NA	NA	NA	NA
Solyc00g231680.2.1	0	NA	NA	NA	NA	NA
Solyc00g231780.2.1	0.81093	0	2.21249	0	1	NA
Solyc00g233480.1.1	35.1401	0.68164	0.384199	1.77418	0.076033	0.47993
Solyc00g237680.2.1	0	NA	NA	NA	NA	NA
Solyc00g240580.2.1	0	NA	NA	NA	NA	NA
Solyc00g244280.1.1	0.0816044	0	4.32804	0	1	NA
Solyc00g244290.1.1	3.78351	0.0249495	0.768711	0.0324563	0.974108	NA
Solyc00g244300.1.1	1.80664	1.09103	1.26297	0.863855	0.387668	NA
Solyc00g244305.1.1	0	NA	NA	NA	NA	NA
Solyc00g245200.2.1	0	NA	NA	NA	NA	NA
Solyc00g247300.3.1	363.295	0.186228	0.244481	0.761729	0.446222	0.880243
Solyc00g247305.1.1	5.05798	-0.324542	0.673955	-0.481548	0.630127	NA
Solyc00g249200.2.1	0	NA	NA	NA	NA	NA
Solyc00g249205.1.1	0	NA	NA	NA	NA	NA
Solyc00g249900.3.1	12.292	0.272056	0.405655	0.67066	0.502437	0.901377
Solyc00g249910.2.1	0	NA	NA	NA	NA	NA
Solyc00g254110.1.1	0	NA	NA	NA	NA	NA
Solyc00g254910.1.1	0.0509973	0.656818	4.32804	0.151759	0.879377	NA
Solyc00g255510.1.1	0.0816044	0	4.32804	0	1	NA
Solyc00g256710.2.1	71.5786	-0.0738647	0.249455	-0.296104	0.767151	0.969131
Solyc00g257110.3.1	1.82737	-0.290093	1.32253	-0.219348	0.826379	NA
Solyc00g265110.3.1	3.19167	-1.42588	0.88952	-1.60298	0.10894	NA
Solyc00g265510.2.1	0.557059	-0.322472	2.41009	-0.133801	0.89356	NA
Solyc00g266110.1.1	0	NA	NA	NA	NA	NA
Solyc00g268310.2.1	0	NA	NA	NA	NA	NA
Solyc00g269810.2.1	0	NA	NA	NA	NA	NA
Solyc00g270510.1.1	0	NA	NA	NA	NA	NA
Solyc00g272810.1.1	277.442	0.272497	0.272307	1.0007	0.316973	0.814486
Solyc00g273110.2.1	36.0523	0.417358	0.296275	1.40868	0.158929	0.656363
Solyc00g275310.2.1	0	NA	NA	NA	NA	NA
Solyc00g277510.2.1	0.60906	-0.785584	2.46518	-0.318673	0.749975	NA
Solyc00g278110.3.1	53.1318	0.146244	0.766011	0.190916	0.848592	0.986193
Solyc00g280110.2.1	0.494999	0	3.08644	0	1	NA
Solyc00g281110.1.1	0.0509973	0.656818	4.32804	0.151759	0.879377	NA
Solyc00g282510.2.1	0.302323	1.24786	2.78893	0.447435	0.654561	NA
Solyc00g283010.2.1	4.74326	-2.03804	1.15487	-1.76473	0.0776084	NA
Solyc00g283110.1.1	0.0518941	0.656818	4.32804	0.151759	0.879377	NA
Solyc00g284510.1.1	0	NA	NA	NA	NA	NA
Solyc00g286010.1.1	0	NA	NA	NA	NA	NA
Solyc00g286020.1.1	0	NA	NA	NA	NA	NA
Solyc00g286030.2.1	0	NA	NA	NA	NA	NA
Solyc00g289230.2.1	132.658	0.468101	0.212886	2.19883	0.0278898	0.277586
Solyc00g294230.2.1	0	NA	NA	NA	NA	NA
Solyc00g294233.1.1	0	NA	NA	NA	NA	NA
Solyc00g294237.1.1	0.652216	-0.227737	1.70824	-0.133317	0.893943	NA
Solyc00g300730.2.1	0	NA	NA	NA	NA	NA
Solyc00g304030.2.1	13.8253	-0.161784	0.52536	-0.307949	0.758121	0.967791
Solyc00g304035.1.1	3.11997	-0.349431	0.692847	-0.504341	0.614022	NA
Solyc00g306830.1.1	0	NA	NA	NA	NA	NA
Solyc00g308530.1.1	0	NA	NA	NA	NA	NA
Solyc00g308930.1.1	0	NA	NA	NA	NA	NA
Solyc00g309530.1.1	0.0510672	-0.785864	4.32804	-0.181575	0.855916	NA
Solyc00g311230.2.1	19.983	-0.261505	0.349465	-0.7483	0.45428	0.881968
Solyc00g313030.1.1	0	NA	NA	NA	NA	NA
Solyc00g316530.1.1	0.434748	1.45492	3.18653	0.456583	0.647971	NA
Solyc00g318130.2.1	0	NA	NA	NA	NA	NA
Solyc00g318830.2.1	0.143736	-0.773384	4.32804	-0.178691	0.85818	NA
Solyc00g318835.1.1	0	NA	NA	NA	NA	NA
Solyc00g320430.1.1	0.0613444	-0.785864	4.32804	-0.181575	0.855916	NA
Solyc00g322630.1.1	0	NA	NA	NA	NA	NA
Solyc00g322635.1.1	5362.59	0.0070511	0.110429	0.0638519	0.949088	0.999811
Solyc01g005000.3.1	314.683	-0.167558	0.169423	-0.988993	0.322667	0.819292
Solyc01g005010.3.1	365.863	-0.472888	0.144397	-3.2749	0.00105698	0.0298839
Solyc01g005020.3.1	1256.74	-0.0241883	0.0828455	-0.291969	0.77031	0.970292
Solyc01g005030.3.1	703.248	0.0271918	0.109321	0.248733	0.803567	0.977622
Solyc01g005040.3.1	13.5617	2.77988	0.767043	3.62415	0.000289916	0.0112647
Solyc01g005050.3.1	0	NA	NA	NA	NA	NA
Solyc01g005060.3.1	25.9655	0.373166	0.350239	1.06546	0.286667	0.792744
Solyc01g005070.3.1	0.863988	0.0405054	1.72374	0.0234986	0.981253	NA
Solyc01g005080.3.1	890.273	-0.0823855	0.102309	-0.805259	0.420671	0.871495
Solyc01g005090.3.1	150.578	-0.651958	0.122807	-5.30882	1.10339e-07	1.78999e-05
Solyc01g005100.3.1	410.644	-0.205934	0.105578	-1.95054	0.0511122	0.390331
Solyc01g005110.3.1	261.843	0.0113233	0.119786	0.0945292	0.924689	0.996207
Solyc01g005120.3.1	675.895	-0.216411	0.160275	-1.35024	0.176939	0.684936
Solyc01g005130.2.1	541.92	0.00566273	0.144446	0.039203	0.968729	1
Solyc01g005140.3.1	487.173	-0.257047	0.254551	-1.00981	0.312587	0.8115
Solyc01g005150.3.1	90.8193	-0.0014881	0.176822	-0.00841582	0.993285	1
Solyc01g005160.3.1	0.855319	-0.0207577	1.26008	-0.0164733	0.986857	NA
Solyc01g005170.2.1	0.399991	-1.5853	3.24959	-0.487846	0.625659	NA
Solyc01g005180.1.1	4.91444	0.285311	0.716256	0.398337	0.690382	NA
Solyc01g005190.1.1	4.63048	-0.211253	0.704776	-0.299745	0.764372	NA
Solyc01g005200.1.1	3.14	0.108292	0.910665	0.118915	0.905343	NA
Solyc01g005210.3.1	2584.73	0.111626	0.1132	0.986089	0.324089	0.82028
Solyc01g005220.3.1	222.051	0.147295	0.216059	0.681736	0.495406	0.896942
Solyc01g005230.3.1	196.82	0.388195	0.151332	2.56518	0.0103121	0.148341
Solyc01g005240.3.1	1520.49	-0.00679432	0.0699859	-0.0970813	0.922662	0.995994
Solyc01g005250.3.1	1831.36	0.0469042	0.0720022	0.651427	0.514771	0.905442
Solyc01g005260.3.1	45.7234	0.217013	0.234586	0.92509	0.354919	0.839469
Solyc01g005270.3.1	273.273	0.0840207	0.0998538	0.841437	0.400103	0.862336
Solyc01g005280.3.1	36.6939	-0.406513	0.444575	-0.914386	0.360514	0.842615
Solyc01g005290.3.1	2.19937	0.642523	1.59747	0.402213	0.687527	NA
Solyc01g005295.1.1	0.467463	0.652826	3.18917	0.204701	0.837806	NA
Solyc01g005300.3.1	1460.25	0.81384	0.255074	3.1906	0.00141976	0.036998
Solyc01g005305.1.1	1.29712	-1.11459	2.04044	-0.546251	0.584893	NA
Solyc01g005310.3.1	5.28136	-0.0415699	0.555263	-0.0748653	0.940322	0.997835
Solyc01g005320.2.1	204.229	0.205392	0.198462	1.03492	0.300707	0.802902
Solyc01g005330.3.1	3046.94	-0.019411	0.103018	-0.188424	0.850545	0.986276
Solyc01g005340.3.1	289.244	0.0224527	0.160566	0.139834	0.888791	0.991126
Solyc01g005350.3.1	9.43165	0.998592	0.705732	1.41497	0.157076	0.654485
Solyc01g005360.3.1	0.289517	0	3.39772	0	1	NA
Solyc01g005370.3.1	51.9009	-0.0861126	0.248285	-0.346829	0.728719	0.960574
Solyc01g005380.2.1	354.126	-0.0031831	0.119372	-0.0266655	0.978727	1
Solyc01g005385.1.1	6.04067	-1.01921	1.17694	-0.865983	0.386499	0.855552
Solyc01g005390.3.1	113.962	0.653891	0.188588	3.46729	0.000525733	0.0182284
Solyc01g005400.3.1	113.872	-0.114003	0.210641	-0.54122	0.588356	0.926497
Solyc01g005410.3.1	912.967	-0.290735	0.110193	-2.63842	0.00832922	0.129362
Solyc01g005420.2.1	33.903	1.04334	0.690709	1.51054	0.130905	0.612208
Solyc01g005430.3.1	395.368	0.062104	0.0792071	0.784071	0.432998	0.875866
Solyc01g005440.3.1	3944.56	0.114442	0.11374	1.00617	0.314335	0.812334
Solyc01g005450.3.1	75.4215	-0.119777	0.375105	-0.319316	0.749487	0.964967
Solyc01g005460.3.1	116.316	0.13036	0.17582	0.741444	0.458424	0.883496
Solyc01g005470.3.1	285.968	0.73176	0.213837	3.42204	0.000621521	0.0207407
Solyc01g005480.3.1	174.244	0.0731108	0.107999	0.67696	0.498432	0.898794
Solyc01g005490.3.1	471.122	-0.0260576	0.0726805	-0.358523	0.719952	0.959628
Solyc01g005500.3.1	12.302	1.97851	0.54256	3.64661	0.000265721	0.010471
Solyc01g005510.3.1	0.891582	1.13676	1.27992	0.888151	0.37446	NA
Solyc01g005520.3.1	3575.54	-0.374092	0.258262	-1.4485	0.147478	0.641556
Solyc01g005530.3.1	365.541	-0.0354483	0.110141	-0.321843	0.747571	0.964741
Solyc01g005540.3.1	897.639	0.0825072	0.112836	0.73121	0.464651	0.886557
Solyc01g005550.3.1	2160.8	-0.0907184	0.0583729	-1.55412	0.120156	0.59042
Solyc01g005560.3.1	9611.79	0.03586	0.0722667	0.496218	0.619741	0.933446
Solyc01g005570.3.1	341.21	-0.0204663	0.106806	-0.19162	0.84804	0.986131
Solyc01g005575.1.1	871.169	-0.0690463	0.0942002	-0.732974	0.463574	0.886557
Solyc01g005590.2.1	2301.31	-0.0318727	0.149761	-0.212823	0.831465	0.982106
Solyc01g005600.3.1	1004.99	0.0828516	0.0773514	1.07111	0.284121	0.792386
Solyc01g005610.3.1	0.0542389	0.656818	4.32804	0.151759	0.879377	NA
Solyc01g005620.3.1	11125.2	0.0183119	0.0747338	0.245029	0.806434	0.977664
Solyc01g005630.2.1	18.3204	0.275856	0.375698	0.734248	0.462797	0.886247
Solyc01g005640.3.1	288.609	-0.261185	0.107781	-2.42329	0.0153807	0.19129
Solyc01g005650.2.1	0	NA	NA	NA	NA	NA
Solyc01g005660.2.1	0	NA	NA	NA	NA	NA
Solyc01g005665.1.1	0	NA	NA	NA	NA	NA
Solyc01g005670.3.1	68.8907	-0.162024	0.205769	-0.78741	0.431042	0.87499
Solyc01g005680.3.1	162.929	0.100943	0.157738	0.639938	0.522213	0.909037
Solyc01g005690.3.1	715.071	-0.024125	0.112972	-0.213549	0.830899	0.981959
Solyc01g005700.3.1	293.887	-0.0433196	0.10147	-0.426919	0.669438	0.948742
Solyc01g005705.1.1	0	NA	NA	NA	NA	NA
Solyc01g005710.2.1	3.08655	0	1.67718	0	1	NA
Solyc01g005715.1.1	3.50981	0	1.56876	0	1	NA
Solyc01g005720.3.1	17.2696	0	1.51175	0	1	1
Solyc01g005730.3.1	52.6631	-3.64809	1.1048	-3.30204	0.000959832	0.0279951
Solyc01g005740.3.1	0	NA	NA	NA	NA	NA
Solyc01g005750.1.1	0	NA	NA	NA	NA	NA
Solyc01g005755.1.1	4.72901	2.6581	1.79554	1.48039	0.138768	NA
Solyc01g005760.3.1	40.5306	-0.649985	0.249614	-2.60396	0.0092153	0.138198
Solyc01g005770.3.1	25.6446	0.068094	0.327973	0.207621	0.835525	0.983216
Solyc01g005775.1.1	53.578	0.0283687	0.269647	0.105206	0.916212	0.995639
Solyc01g005790.1.1	111.551	-0.224247	0.161424	-1.38918	0.164778	0.665367
Solyc01g005795.1.1	0.397014	1.63008	3.23248	0.504282	0.614063	NA
Solyc01g005800.3.1	55.5349	0.259274	0.161453	1.60588	0.108301	0.564292
Solyc01g005810.3.1	1263.57	0.0820927	0.0734718	1.11734	0.263851	0.776288
Solyc01g005820.3.1	3017.41	0.108424	0.0748859	1.44786	0.147656	0.641576
Solyc01g005825.1.1	0	NA	NA	NA	NA	NA
Solyc01g005830.3.1	570.017	0.152892	0.130453	1.172	0.241196	0.756391
Solyc01g005840.3.1	347.282	0.0915781	0.11103	0.824805	0.409483	0.866408
Solyc01g005850.2.1	173.246	0.497714	0.476974	1.04348	0.296725	0.800439
Solyc01g005860.2.1	79.9727	0.337165	0.458307	0.735674	0.461929	0.88549
Solyc01g005865.1.1	1.87439	0	1.89941	0	1	NA
Solyc01g005870.2.1	84.2566	1.67154	0.991633	1.68564	0.0918642	0.529908
Solyc01g005880.1.1	37.4272	0.759868	0.53728	1.41429	0.157277	0.654831
Solyc01g005890.1.1	12.7073	0.581078	0.606595	0.957935	0.338096	0.830426
Solyc01g005895.1.1	0.561	2.94379	4.23144	0.695695	0.48662	NA
Solyc01g005900.2.1	9.11337	0.752248	0.622742	1.20796	0.227063	0.744679
Solyc01g005910.3.1	1034.46	-0.0103115	0.0687959	-0.149885	0.880855	0.989788
Solyc01g005920.2.1	149.547	0.334236	0.120367	2.77681	0.00548948	0.0993516
Solyc01g005930.3.1	309.693	-0.0466424	0.117281	-0.397697	0.690853	0.955876
Solyc01g005940.3.1	0.180742	-0.060807	4.32804	-0.0140495	0.98879	NA
Solyc01g005950.3.1	1177.36	-0.0442382	0.0564001	-0.784364	0.432826	0.8757
Solyc01g005960.3.1	2168.82	-0.0305612	0.0560166	-0.545574	0.585359	0.925918
Solyc01g005970.3.1	371.914	-0.0370134	0.101179	-0.365822	0.714498	0.959628
Solyc01g005980.3.1	131.441	0.101502	0.114113	0.889493	0.373738	0.849839
Solyc01g005990.3.1	2956.82	0.0621499	0.158046	0.393238	0.694143	0.956238
Solyc01g006000.3.1	560.219	-0.056465	0.0822977	-0.686107	0.492646	0.896942
Solyc01g006010.3.1	327.841	0.0213926	0.116987	0.182863	0.854906	0.986517
Solyc01g006020.3.1	2515.06	0.374917	0.11763	3.18725	0.00143634	0.0372492
Solyc01g006040.3.1	585.161	-0.0361275	0.0732961	-0.492898	0.622085	0.934062
Solyc01g006050.2.1	82.6363	0.466189	0.35523	1.31236	0.189399	0.70157
Solyc01g006060.3.1	57.5164	-0.0189046	0.33391	-0.0566157	0.954851	1
Solyc01g006070.2.1	13.4209	-0.0730306	0.449301	-0.162543	0.870878	0.988119
Solyc01g006080.2.1	0.712854	0.917547	1.69963	0.539851	0.5893	NA
Solyc01g006090.3.1	274.821	0.125259	0.197149	0.635349	0.525201	0.909451
Solyc01g006100.3.1	560.588	0.107862	0.117405	0.918715	0.358245	0.842182
Solyc01g006110.3.1	1000.02	-0.0883859	0.0653436	-1.35263	0.176173	0.683882
Solyc01g006120.3.1	2473.46	-0.027213	0.0579544	-0.46956	0.63867	0.939555
Solyc01g006130.3.1	777.141	-0.0798982	0.120328	-0.664001	0.50669	0.902652
Solyc01g006140.3.1	95.6738	0.372585	0.230298	1.61784	0.105697	0.557989
Solyc01g006150.3.1	448.021	0.183697	0.0942734	1.94856	0.0513483	0.390949
Solyc01g006160.3.1	4651.62	0.0765051	0.0904292	0.846021	0.397541	0.860325
Solyc01g006170.3.1	728.816	0.0663398	0.158579	0.418339	0.675699	0.950002
Solyc01g006180.3.1	276.872	0.147759	0.140947	1.04833	0.294488	0.799046
Solyc01g006190.3.1	1013.26	0.00388353	0.0648025	0.0599287	0.952212	1
Solyc01g006195.1.1	9.15756	0.281278	0.448254	0.627498	0.530333	0.909793
Solyc01g006200.3.1	140.299	-0.120596	0.193614	-0.622868	0.533371	0.91004
Solyc01g006210.3.1	61.337	0.280825	0.199169	1.40999	0.158544	0.656281
Solyc01g006220.2.1	187.094	-0.0378123	0.167109	-0.226273	0.820989	0.980686
Solyc01g006230.3.1	1265.14	-0.00679316	0.0595776	-0.114022	0.90922	0.995342
Solyc01g006240.3.1	60.9057	-0.205649	0.27203	-0.755977	0.449663	0.880956
Solyc01g006250.2.1	63.236	0.0843507	0.197604	0.426867	0.669477	0.948742
Solyc01g006260.3.1	154.166	-0.00993443	0.13361	-0.074354	0.940729	0.997858
Solyc01g006270.2.1	8.27226	0.164807	0.586616	0.280945	0.778752	0.971965
Solyc01g006280.3.1	2851.54	-0.0586085	0.111617	-0.525087	0.599523	0.927553
Solyc01g006290.3.1	48.4821	-2.92443	0.970413	-3.01359	0.00258174	0.0566987
Solyc01g006300.3.1	152.247	1.40333	0.677165	2.07236	0.0382323	0.330966
Solyc01g006310.3.1	12.679	-1.99652	0.564251	-3.53835	0.000402636	0.0146698
Solyc01g006320.3.1	150.731	0.446889	0.287483	1.55449	0.120068	0.590229
Solyc01g006330.3.1	1590.25	-0.470281	0.255727	-1.839	0.0659153	0.446167
Solyc01g006340.3.1	128.501	-0.0461458	0.143911	-0.320655	0.748472	0.964967
Solyc01g006350.3.1	1924.48	0.0657581	0.0556427	1.18179	0.237289	0.752887
Solyc01g006360.3.1	358.458	0.0034817	0.233045	0.0149401	0.98808	1
Solyc01g006370.3.1	2932.51	0.123106	0.076941	1.6	0.109599	0.566341
Solyc01g006380.2.1	150.634	0.0898119	0.21427	0.419154	0.675104	0.949815
Solyc01g006390.2.1	3.06178	-1.44497	2.23284	-0.647144	0.517538	NA
Solyc01g006400.3.1	2000.34	0.0205216	0.196873	0.104237	0.916981	0.995647
Solyc01g006410.3.1	0.138298	0	4.32804	0	1	NA
Solyc01g006420.3.1	0.492521	0.261752	2.48374	0.105386	0.916069	NA
Solyc01g006430.3.1	7653.97	0.235283	0.103104	2.28199	0.0224897	0.24383
Solyc01g006440.2.1	0.115449	-0.775239	4.32804	-0.17912	0.857843	NA
Solyc01g006450.3.1	1148.47	-0.0207257	0.12383	-0.167372	0.867077	0.98798
Solyc01g006460.2.1	0.10428	-0.0558636	4.32804	-0.0129073	0.989702	NA
Solyc01g006470.1.1	0	NA	NA	NA	NA	NA
Solyc01g006480.3.1	280.84	-0.0904644	0.10591	-0.854162	0.393015	0.857779
Solyc01g006490.3.1	316.21	0.204147	0.125101	1.63185	0.10271	0.551617
Solyc01g006500.3.1	367.345	-0.134997	0.122782	-1.09949	0.271556	0.784524
Solyc01g006510.3.1	2856.16	0.10358	0.0921839	1.12362	0.261174	0.775084
Solyc01g006520.3.1	53.8669	0.196797	0.263578	0.746637	0.455283	0.882116
Solyc01g006530.1.1	14.7782	0.674656	0.349785	1.92878	0.0537586	0.398394
Solyc01g006540.3.1	110.806	-1.43732	0.766582	-1.87497	0.0607963	0.426245
Solyc01g006545.1.1	0	NA	NA	NA	NA	NA
Solyc01g006550.3.1	0.806132	3.67421	2.43403	1.50952	0.131166	NA
Solyc01g006560.3.1	182.778	0	1.45701	0	1	1
Solyc01g006565.1.1	35.8293	0	1.4662	0	1	1
Solyc01g006570.1.1	0	NA	NA	NA	NA	NA
Solyc01g006575.1.1	0.732719	0	2.241	0	1	NA
Solyc01g006580.3.1	403.462	0.254901	0.406355	0.627286	0.530472	0.909793
Solyc01g006590.2.1	0.265492	0.508993	3.47064	0.146657	0.883403	NA
Solyc01g006600.2.1	0.0542389	0.656818	4.32804	0.151759	0.879377	NA
Solyc01g006610.2.1	63.7413	0.178315	0.380534	0.468592	0.639361	0.94028
Solyc01g006620.3.1	71.9592	-0.14876	0.286953	-0.518414	0.60417	0.929122
Solyc01g006630.3.1	801.767	0.034922	0.081245	0.429836	0.667315	0.948036
Solyc01g006640.1.1	68.2282	0.092112	0.348589	0.264243	0.791593	0.974309
Solyc01g006650.2.1	263.587	-0.0411103	0.203672	-0.201846	0.840037	0.984009
Solyc01g006660.2.1	143.071	0.157769	0.216601	0.728383	0.466379	0.887063
Solyc01g006665.1.1	1.17403	-0.101396	4.01531	-0.0252524	0.979854	NA
Solyc01g006670.2.1	93.5884	0.140327	0.181034	0.775139	0.438257	0.878521
Solyc01g006680.3.1	177.541	1.09082	0.230319	4.73612	2.17848e-06	0.000214233
Solyc01g006690.3.1	572.384	0.0880956	0.108717	0.810324	0.417754	0.87071
Solyc01g006700.3.1	670.449	0.0888254	0.0868222	1.02307	0.306273	0.806066
Solyc01g006710.3.1	728.824	0.00838275	0.0871528	0.0961845	0.923374	0.995994
Solyc01g006720.3.1	572.853	-1.23032	0.142852	-8.61254	7.14563e-18	2.26874e-14
Solyc01g006730.3.1	1.53112	1.36426	1.91638	0.711893	0.476531	NA
Solyc01g006735.1.1	0.0816044	0	4.32804	0	1	NA
Solyc01g006740.3.1	129.731	-0.0772124	0.12636	-0.611053	0.541165	0.911357
Solyc01g006750.2.1	0	NA	NA	NA	NA	NA
Solyc01g006755.1.1	0	NA	NA	NA	NA	NA
Solyc01g006760.3.1	0	NA	NA	NA	NA	NA
Solyc01g006770.2.1	0	NA	NA	NA	NA	NA
Solyc01g006780.3.1	88.9677	-0.194044	0.167664	-1.15734	0.247133	0.761687
Solyc01g006790.2.1	145.515	-0.132418	0.22745	-0.582186	0.560441	0.917809
Solyc01g006800.3.1	1385.42	0.0154079	0.0669769	0.230048	0.818054	0.980389
Solyc01g006810.3.1	506.845	0.0278991	0.131561	0.212062	0.832058	0.982214
Solyc01g006820.2.1	508.534	-0.277433	0.177417	-1.56373	0.11788	0.584665
Solyc01g006825.1.1	706.165	-0.162348	0.166065	-0.977615	0.328265	0.823154
Solyc01g006830.3.1	1660.08	0.0427959	0.124419	0.343966	0.730872	0.961065
Solyc01g006840.3.1	77.8408	0.417334	0.344297	1.21214	0.22546	0.74323
Solyc01g006850.1.1	35.7058	0.300875	0.250243	1.20233	0.229235	0.747248
Solyc01g006860.3.1	160.029	-0.051921	0.165663	-0.313414	0.753966	0.966552
Solyc01g006870.3.1	487.218	-0.0235805	0.0981642	-0.240215	0.810163	0.978899
Solyc01g006880.3.1	711.512	-0.0777186	0.139773	-0.556036	0.578187	0.922757
Solyc01g006890.3.1	585.056	0.122854	0.104364	1.17716	0.239131	0.754975
Solyc01g006900.3.1	3076.31	-0.0534189	0.0852706	-0.626464	0.531011	0.909919
Solyc01g006910.3.1	2.89973	-0.257105	0.899076	-0.285966	0.774904	NA
Solyc01g006920.3.1	20.8038	0.393696	0.339707	1.15893	0.246485	0.761164
Solyc01g006925.1.1	1.13677	0.946721	1.33809	0.707517	0.479246	NA
Solyc01g006930.3.1	455.441	-0.172879	0.146403	-1.18085	0.237664	0.753292
Solyc01g006940.3.1	1694.37	0.101435	0.12096	0.838585	0.401702	0.863177
Solyc01g006950.3.1	101.074	0.641179	0.297885	2.15244	0.0313625	0.295917
Solyc01g006960.3.1	1052.4	0.0556828	0.0745322	0.747098	0.455005	0.882116
Solyc01g006970.3.1	805.494	-0.00111179	0.0802979	-0.0138459	0.988953	1
Solyc01g006980.3.1	1252.89	0.0590022	0.0971221	0.607505	0.543516	0.911782
Solyc01g006990.3.1	382.905	0.0915015	0.122272	0.748344	0.454253	0.881968
Solyc01g006993.1.1	0.591314	0.759011	2.89009	0.262625	0.79284	NA
Solyc01g006997.1.1	2.0016	-0.25989	1.03549	-0.250984	0.801827	NA
Solyc01g007000.3.1	3.5171	-0.241785	1.00051	-0.241662	0.809042	NA
Solyc01g007010.2.1	159.233	-0.0154161	0.257035	-0.0599767	0.952174	1
Solyc01g007020.3.1	31.8553	-0.281617	0.426361	-0.660512	0.508925	0.903455
Solyc01g007025.1.1	0.708973	0	4.19502	0	1	NA
Solyc01g007030.3.1	13.2932	-0.987226	0.855551	-1.15391	0.248538	0.763955
Solyc01g007040.3.1	6.78432	-0.700097	0.731798	-0.956681	0.338729	0.830426
Solyc01g007050.2.1	0.46658	-1.41367	3.09268	-0.457102	0.647598	NA
Solyc01g007060.3.1	560.46	0.060902	0.0891708	0.682982	0.494619	0.896942
Solyc01g007070.3.1	780.044	0.0341864	0.137201	0.249169	0.80323	0.977622
Solyc01g007080.3.1	38.2263	0	1.49978	0	1	1
Solyc01g007090.1.1	0.194069	0.638392	4.32804	0.147501	0.882736	NA
Solyc01g007100.3.1	1528.37	-0.694385	0.149851	-4.63385	3.58932e-06	0.000325603
Solyc01g007110.3.1	246.125	-0.0177994	0.128977	-0.138005	0.890237	0.991412
Solyc01g007120.3.1	909.592	-0.0615347	0.0692463	-0.888636	0.374199	0.849922
Solyc01g007130.3.1	532.945	-0.0378353	0.109984	-0.344009	0.73084	0.961065
Solyc01g007140.3.1	217.402	0.0623771	0.152061	0.410211	0.681651	0.952279
Solyc01g007150.3.1	2220.89	0.0579196	0.0621998	0.931186	0.351757	0.838763
Solyc01g007160.3.1	45.1509	0.280478	0.23394	1.19893	0.230556	0.74859
Solyc01g007170.3.1	294.589	0.0383249	0.142097	0.269709	0.787384	0.973721
Solyc01g007180.3.1	124.999	0.373537	0.114201	3.27088	0.00107214	0.0301243
Solyc01g007190.3.1	104.955	0.266314	0.160985	1.65428	0.0980707	0.543019
Solyc01g007200.2.1	87.9908	-0.00222597	0.251966	-0.00883438	0.992951	1
Solyc01g007210.3.1	0.0518941	0.656818	4.32804	0.151759	0.879377	NA
Solyc01g007220.3.1	908.621	0.075257	0.101507	0.741396	0.458454	0.883496
Solyc01g007230.3.1	301.933	0.100791	0.128401	0.784973	0.432469	0.875456
Solyc01g007240.3.1	3.12983	-0.233568	0.745635	-0.313247	0.754093	NA
Solyc01g007250.3.1	285.946	0.109477	0.133056	0.82279	0.410627	0.866763
Solyc01g007260.3.1	144.72	-0.175814	0.148038	-1.18763	0.23498	0.750692
Solyc01g007265.1.1	178.103	0.0530264	0.143341	0.369931	0.711434	0.959586
Solyc01g007270.1.1	0.109909	-1.51182	4.32388	-0.349645	0.726605	NA
Solyc01g007740.3.1	778.865	-0.0512484	0.0799299	-0.641167	0.521414	0.908682
Solyc01g007750.3.1	357.775	-0.155248	0.181648	-0.854666	0.392736	0.857704
Solyc01g007760.3.1	340.711	-0.0358461	0.102668	-0.349146	0.72698	0.960544
Solyc01g007770.2.1	86.4176	-0.440697	0.169934	-2.59334	0.00950486	0.140549
Solyc01g007780.3.1	237.596	0.450664	0.174422	2.58376	0.00977294	0.143274
Solyc01g007790.3.1	199.933	-0.0214986	0.105585	-0.203614	0.838655	0.98375
Solyc01g007800.3.1	158.062	0.386532	0.240974	1.60404	0.108705	0.564415
Solyc01g007810.1.1	386.027	0.0851761	0.235622	0.361494	0.71773	0.959628
Solyc01g007830.2.1	23.1266	-0.443564	0.350109	-1.26693	0.20518	0.719735
Solyc01g007840.3.1	162.04	0.109087	0.135208	0.806813	0.419774	0.8712
Solyc01g007850.2.1	253.197	-0.131708	0.149528	-0.880829	0.378411	0.852181
Solyc01g007855.1.1	14.4849	-0.159505	0.401715	-0.39706	0.691323	0.955876
Solyc01g007860.3.1	3258.16	-0.073802	0.0754588	-0.978042	0.328053	0.823154
Solyc01g007870.3.1	47.6731	-0.0963639	0.320113	-0.301031	0.763391	0.968084
Solyc01g007880.3.1	552.001	0.0288912	0.114585	0.252138	0.800934	0.977274
Solyc01g007890.2.1	579.303	-0.0790342	0.147587	-0.535509	0.592298	0.926754
Solyc01g007895.1.1	11.7181	-1.4561	0.438542	-3.32032	0.000899132	0.0268231
Solyc01g007900.3.1	396.355	-0.0767701	0.102063	-0.752182	0.451941	0.881495
Solyc01g007910.3.1	1497.88	0.0819421	0.0939383	0.872297	0.383046	0.853908
Solyc01g007920.2.1	517.801	0.0303585	0.133491	0.22742	0.820097	0.980572
Solyc01g007930.3.1	187.834	0.123293	0.161729	0.762344	0.445855	0.880243
Solyc01g007940.3.1	0.957928	1.8045	2.12665	0.848516	0.396151	NA
Solyc01g007950.3.1	0.0490475	-0.785864	4.32804	-0.181575	0.855916	NA
Solyc01g007955.1.1	107.351	0.0788037	0.2315	0.340404	0.733552	0.96122
Solyc01g007960.3.1	87.5293	0.326115	0.251732	1.29548	0.195153	0.707629
Solyc01g007970.2.1	10.3695	0.491018	0.458957	1.06986	0.284684	0.792445
Solyc01g007980.3.1	128.807	0.246681	0.215441	1.145	0.252208	0.766261
Solyc01g007990.3.1	142.402	-0.0504659	0.160239	-0.314942	0.752806	0.966228
Solyc01g008000.3.1	4011.62	-0.0709558	0.0756312	-0.938181	0.348151	0.836594
Solyc01g008005.1.1	0.0518941	0.656818	4.32804	0.151759	0.879377	NA
Solyc01g008010.3.1	239.639	-0.289606	0.138467	-2.09151	0.036482	0.32175
Solyc01g008020.3.1	1323.82	0.13387	0.0604583	2.21425	0.0268119	0.271231
Solyc01g008030.3.1	42.7236	0.102529	0.177433	0.577848	0.563367	0.918634
Solyc01g008040.1.1	4.76994	-0.130672	0.558665	-0.2339	0.815063	NA
Solyc01g008050.3.1	75.4173	-0.494812	0.175089	-2.82606	0.00471243	0.0890887
Solyc01g008060.3.1	1057.56	-0.0425014	0.082026	-0.518145	0.604357	0.929183
Solyc01g008070.3.1	660.244	-0.0586539	0.165613	-0.354163	0.723217	0.959857
Solyc01g008080.3.1	4241.33	-0.0483566	0.0932301	-0.51868	0.603984	0.929093
Solyc01g008090.3.1	2164.05	-0.0123531	0.108596	-0.113753	0.909434	0.995342
Solyc01g008100.3.1	395.81	0.0755262	0.115847	0.651946	0.514436	0.905385
Solyc01g008110.3.1	5560.51	0.0274467	0.120439	0.227888	0.819733	0.980389
Solyc01g008115.1.1	0.742936	-0.643136	2.60661	-0.246733	0.805115	NA
Solyc01g008120.3.1	2314.3	-0.0318764	0.100151	-0.318285	0.750269	0.965209
Solyc01g008130.3.1	202.494	-0.0277294	0.199979	-0.138661	0.889718	0.991177
Solyc01g008140.3.1	607.526	-0.294407	0.119165	-2.47059	0.013489	0.175935
Solyc01g008150.1.1	1.32726	0	1.92408	0	1	NA
Solyc01g008160.3.1	135.664	0.0440125	0.143783	0.306105	0.759525	0.968084
Solyc01g008170.3.1	1029.93	-0.0868081	0.0845156	-1.02712	0.304362	0.80471
Solyc01g008180.3.1	427.845	0.119761	0.0917677	1.30505	0.191877	0.704444
Solyc01g008190.3.1	8.48095	-0.0112926	0.530915	-0.02127	0.98303	1
Solyc01g008200.3.1	73.1959	0.0842251	0.235548	0.357571	0.720665	0.959763
Solyc01g008220.3.1	39.4099	0.0929353	0.220242	0.421969	0.673048	0.949254
Solyc01g008230.3.1	491.322	-0.0325644	0.116679	-0.279093	0.780173	0.972198
Solyc01g008240.3.1	0	NA	NA	NA	NA	NA
Solyc01g008250.3.1	1072.1	-0.191677	0.157297	-1.21857	0.223007	0.7406
Solyc01g008260.3.1	152.714	-0.0927408	0.120489	-0.769706	0.441474	0.879373
Solyc01g008270.3.1	684.471	-0.000644993	0.0937692	-0.00687852	0.994512	1
Solyc01g008280.3.1	313.409	-0.0593805	0.0970876	-0.611618	0.540791	0.911357
Solyc01g008290.3.1	589.127	0.0964313	0.107077	0.900581	0.367811	0.846676
Solyc01g008300.2.1	62.3735	0.0515719	0.239523	0.215311	0.829525	0.981706
Solyc01g008310.3.1	2154.67	0.0514839	0.0431163	1.19407	0.232451	0.750327
Solyc01g008320.3.1	769.634	-0.154428	0.0963559	-1.60268	0.109005	0.564888
Solyc01g008330.3.1	3293.66	0.105098	0.106533	0.98653	0.323873	0.820107
Solyc01g008340.3.1	549.778	0.0206505	0.077063	0.26797	0.788723	0.973835
Solyc01g008350.3.1	2.46063	-0.488711	0.870639	-0.561324	0.574577	NA
Solyc01g008360.3.1	698.663	-0.0113226	0.107754	-0.105079	0.916313	0.995639
Solyc01g008370.3.1	2952.85	0.0051259	0.0463566	0.110575	0.911953	0.995502
Solyc01g008390.2.1	0	NA	NA	NA	NA	NA
Solyc01g008400.3.1	22.5706	-0.217332	0.311016	-0.698781	0.484689	0.894323
Solyc01g008405.1.1	0.0613444	-0.785864	4.32804	-0.181575	0.855916	NA
Solyc01g008410.2.1	0.0594137	-0.785864	4.32804	-0.181575	0.855916	NA
Solyc01g008415.1.1	0	NA	NA	NA	NA	NA
Solyc01g008420.3.1	102.432	-0.285069	0.173719	-1.64097	0.100803	0.547906
Solyc01g008430.2.1	0.277703	-0.760153	4.2792	-0.177639	0.859007	NA
Solyc01g008440.3.1	334.997	-0.131787	0.126517	-1.04165	0.297572	0.80124
Solyc01g008450.1.1	1.63892	-0.150372	0.915513	-0.164249	0.869536	NA
Solyc01g008460.3.1	261.697	0.0422363	0.135933	0.310714	0.756018	0.967323
Solyc01g008470.3.1	279.984	-0.0599551	0.113394	-0.528733	0.596991	0.926754
Solyc01g008471.1.1	0	NA	NA	NA	NA	NA
Solyc01g008472.1.1	0	NA	NA	NA	NA	NA
Solyc01g008474.1.1	0	NA	NA	NA	NA	NA
Solyc01g008476.1.1	0	NA	NA	NA	NA	NA
Solyc01g008478.1.1	0	NA	NA	NA	NA	NA
Solyc01g008480.3.1	199.274	-0.00483529	0.143579	-0.0336768	0.973135	1
Solyc01g008485.1.1	2.30157	1.65181	0.97046	1.70209	0.0887379	NA
Solyc01g008490.3.1	103.049	-0.0251609	0.144677	-0.173911	0.861935	0.987862
Solyc01g008493.1.1	40.8264	0.160854	0.213017	0.755123	0.450175	0.881178
Solyc01g008497.1.1	8.24188	1.55559	0.734449	2.11803	0.0341722	0.309593
Solyc01g008500.3.1	3.03544	-0.346506	1.41808	-0.244349	0.806961	NA
Solyc01g008510.3.1	4.04708	-1.92677	0.647694	-2.97482	0.00293163	NA
Solyc01g008520.3.1	92.5039	-0.0337379	0.162784	-0.207256	0.83581	0.983216
Solyc01g008530.3.1	552.944	-0.026988	0.0790188	-0.341539	0.732698	0.96122
Solyc01g008540.3.1	0.131712	0	4.32804	0	1	NA
Solyc01g008550.4.1	3540.56	0.0999618	0.0525812	1.90109	0.0572897	0.413801
Solyc01g008560.3.1	543.321	0.0892225	0.096064	0.928782	0.353002	0.839357
Solyc01g008570.1.1	0	NA	NA	NA	NA	NA
Solyc01g008580.1.1	0	NA	NA	NA	NA	NA
Solyc01g008590.1.1	0	NA	NA	NA	NA	NA
Solyc01g008600.3.1	413.888	0.029777	0.119977	0.248189	0.803989	0.977622
Solyc01g008610.3.1	0	NA	NA	NA	NA	NA
Solyc01g008620.3.1	39.5516	3.46447	0.494379	7.00773	2.42209e-12	1.83437e-09
Solyc01g008640.3.1	52.3187	0.571888	0.240789	2.37505	0.0175464	0.209098
Solyc01g008650.3.1	385.912	0.171258	0.224555	0.762652	0.445671	0.880243
Solyc01g008660.3.1	185.277	0.103784	0.12707	0.816747	0.414073	0.868281
Solyc01g008670.3.1	45.1091	0.432954	0.356132	1.21571	0.224094	0.741353
Solyc01g008680.3.1	4.52169	-0.359324	0.655316	-0.548321	0.583471	NA
Solyc01g008690.3.1	13.4942	-0.892967	0.460871	-1.93757	0.0526763	0.39408
Solyc01g008700.3.1	464.574	0.102144	0.100512	1.01624	0.309517	0.80825
Solyc01g008710.4.1	0	NA	NA	NA	NA	NA
Solyc01g008720.2.1	0	NA	NA	NA	NA	NA
Solyc01g008730.3.1	288.233	-0.0799616	0.110744	-0.722043	0.470268	0.888977
Solyc01g008740.2.1	0.102892	1.36872	4.32715	0.316309	0.751768	NA
Solyc01g008760.3.1	118.078	-0.0818635	0.141182	-0.579845	0.562019	0.918246
Solyc01g008770.3.1	1480.08	-0.00140502	0.0657509	-0.0213688	0.982951	1
Solyc01g008780.3.1	489.623	-0.561596	0.136369	-4.11821	3.81824e-05	0.00217591
Solyc01g008790.3.1	382.531	-0.122112	0.1255	-0.97301	0.330548	0.823968
Solyc01g008800.2.1	241.429	0.0350362	0.188256	0.186109	0.852359	0.986276
Solyc01g008810.3.1	752.635	0.0902817	0.0982922	0.918503	0.358356	0.842265
Solyc01g008820.3.1	1045.83	0.04335	0.0725831	0.597247	0.550342	0.914002
Solyc01g008830.2.1	36.0742	0.41183	0.696975	0.590882	0.554599	0.915731
Solyc01g008840.3.1	846.23	-0.159234	0.0685119	-2.32418	0.0201157	0.226864
Solyc01g008850.3.1	3276.55	-0.0975452	0.0881536	-1.10654	0.268494	0.781632
Solyc01g008860.1.1	0	NA	NA	NA	NA	NA
Solyc01g008870.1.1	1.02406	4.54128	2.37267	1.91399	0.055621	NA
Solyc01g008880.2.1	0.590351	-0.0388496	1.68826	-0.0230116	0.981641	NA
Solyc01g008890.3.1	253.716	-0.134722	0.103264	-1.30464	0.192014	0.704444
Solyc01g008900.3.1	134.012	-0.0741855	0.155635	-0.476662	0.633603	0.937963
Solyc01g008910.2.1	316.433	0.0658845	0.129211	0.509897	0.610123	0.930693
Solyc01g008920.3.1	163.104	-0.38732	0.242779	-1.59536	0.110632	0.569559
Solyc01g008925.1.1	248.838	-0.183212	0.208204	-0.879964	0.378879	0.852804
Solyc01g008930.4.1	461.613	-0.526488	0.125299	-4.20187	2.6472e-05	0.00164801
Solyc01g008940.2.1	22.0517	0.337559	1.00234	0.336771	0.736289	0.961669
Solyc01g008950.3.1	2192.38	-0.0352644	0.0505202	-0.698026	0.485161	0.894509
Solyc01g008960.3.1	6911.13	-0.0582158	0.0760485	-0.765509	0.443969	0.880068
Solyc01g008970.3.1	7385.68	-0.0261867	0.0776162	-0.337387	0.735825	0.961669
Solyc01g008973.1.1	2.56597	-0.144157	0.823728	-0.175005	0.861075	NA
Solyc01g008977.1.1	0.303742	-0.0678621	4.22659	-0.016056	0.98719	NA
Solyc01g008980.3.1	131.618	-0.0211129	0.142909	-0.147736	0.882551	0.990067
Solyc01g008990.3.1	305.019	-0.0598919	0.113807	-0.526258	0.598709	0.927001
Solyc01g009000.3.1	547.258	0.0871706	0.0972264	0.896574	0.369946	0.847667
Solyc01g009010.3.1	899.457	-0.19835	0.0867022	-2.28771	0.0221542	0.241942
Solyc01g009015.1.1	0	NA	NA	NA	NA	NA
Solyc01g009020.3.1	82.4622	0.201204	0.17529	1.14784	0.251037	0.766165
Solyc01g009030.3.1	491.941	0.0998698	0.0774284	1.28983	0.197108	0.709781
Solyc01g009040.3.1	443.902	0.155342	0.161964	0.959115	0.337501	0.830204
Solyc01g009050.3.1	738.716	-0.0558066	0.079207	-0.704566	0.48108	0.89219
Solyc01g009060.3.1	703.887	0.10492	0.0611196	1.71663	0.0860466	0.513117
Solyc01g009070.3.1	318.649	0.0201911	0.0992559	0.203424	0.838803	0.983821
Solyc01g009080.3.1	865.747	-0.808349	0.274799	-2.9416	0.00326521	0.0678853
Solyc01g009090.3.1	2173.89	0.043439	0.0455903	0.952812	0.340685	0.832058
Solyc01g009100.3.1	3247.62	0.138412	0.108147	1.27985	0.200599	0.713227
Solyc01g009120.3.1	313.451	0.202444	0.136861	1.47919	0.13909	0.627796
Solyc01g009140.1.1	0	NA	NA	NA	NA	NA
Solyc01g009150.3.1	120.371	0.130806	0.131135	0.997495	0.318524	0.815218
Solyc01g009160.2.1	338.119	-0.491362	0.402797	-1.21988	0.222512	0.740318
Solyc01g009170.3.1	1618.11	0.0999117	0.116964	0.854206	0.392991	0.857779
Solyc01g009180.3.1	906.58	-0.00671126	0.0772093	-0.086923	0.930733	0.997032
Solyc01g009190.2.1	3.31436	0.207104	0.951531	0.217653	0.827699	NA
Solyc01g009200.3.1	71.5207	0.0648083	0.211732	0.306086	0.759539	0.968084
Solyc01g009210.2.1	0.254969	0.64901	4.32804	0.149955	0.8808	NA
Solyc01g009215.1.1	12.0981	0.294383	0.340004	0.865821	0.386589	0.855552
Solyc01g009220.3.1	24.7015	0.858705	0.472992	1.81547	0.0694512	0.458476
Solyc01g009230.3.1	2.51009	-0.398293	1.14925	-0.346569	0.728915	NA
Solyc01g009235.1.1	821.051	-0.0651101	0.0836729	-0.77815	0.43648	0.878189
Solyc01g009240.3.1	13.6364	0.691959	1.10921	0.623833	0.532737	0.909956
Solyc01g009245.1.1	262.225	-1.11262	0.410212	-2.7123	0.00668172	0.112076
Solyc01g009250.3.1	8.40644	-0.197979	0.619746	-0.319451	0.749385	0.964967
Solyc01g009260.1.1	6.32332	-2.36055	1.25876	-1.8753	0.0607516	0.426245
Solyc01g009270.1.1	2.18451	0	1.7167	0	1	NA
Solyc01g009280.3.1	1207.57	0.101782	0.0770132	1.32162	0.186294	0.697426
Solyc01g009290.3.1	554.552	-0.0150058	0.0675361	-0.222189	0.824167	0.980993
Solyc01g009300.3.1	1110.68	0.0616096	0.122843	0.501533	0.615996	0.93178
Solyc01g009303.1.1	0	NA	NA	NA	NA	NA
Solyc01g009307.1.1	0	NA	NA	NA	NA	NA
Solyc01g009310.3.1	1726.45	0.0641615	0.0550579	1.16535	0.243879	0.75834
Solyc01g009320.2.1	1.64774	0.0198827	1.49698	0.0132819	0.989403	NA
Solyc01g009330.1.1	14.5358	0.25641	0.377212	0.679751	0.496662	0.897261
Solyc01g009335.1.1	0.766992	0	2.49104	0	1	NA
Solyc01g009340.3.1	132.957	0.138748	0.257583	0.538651	0.590128	0.926754
Solyc01g009350.2.1	0	NA	NA	NA	NA	NA
Solyc01g009360.1.1	0	NA	NA	NA	NA	NA
Solyc01g009370.2.1	148.201	0.270382	0.356338	0.758779	0.447985	0.880243
Solyc01g009380.3.1	519.729	0.0877277	0.0839558	1.04493	0.296057	0.799747
Solyc01g009390.3.1	162.169	-0.088473	0.151597	-0.583607	0.559485	0.917584
Solyc01g009400.3.1	142.733	0.223957	0.690456	0.324361	0.745665	0.964081
Solyc01g009410.3.1	202.712	0.321894	0.336161	0.957559	0.338285	0.830426
Solyc01g009420.3.1	3435.39	0.135854	0.0537691	2.52662	0.0115167	0.158882
Solyc01g009430.3.1	1624.08	-0.373795	0.163803	-2.28198	0.0224905	0.24383
Solyc01g009440.2.1	0	NA	NA	NA	NA	NA
Solyc01g009450.2.1	1612.62	-0.0423188	0.075392	-0.561317	0.574582	0.921784
Solyc01g009470.2.1	6.89945	0.0603281	0.684281	0.0881629	0.929747	0.997032
Solyc01g009480.3.1	7.2121	0.457842	0.580261	0.789027	0.430096	0.874774
Solyc01g009490.1.1	0	NA	NA	NA	NA	NA
Solyc01g009500.3.1	468.919	-0.178468	0.148616	-1.20087	0.229802	0.74789
Solyc01g009510.2.1	0	NA	NA	NA	NA	NA
Solyc01g009520.3.1	3459.93	0.0992828	0.0974766	1.01853	0.308426	0.807192
Solyc01g009530.1.1	0	NA	NA	NA	NA	NA
Solyc01g009540.1.1	0	NA	NA	NA	NA	NA
Solyc01g009550.1.1	0	NA	NA	NA	NA	NA
Solyc01g009560.1.1	23.2892	-0.158966	0.38659	-0.411201	0.680925	0.952084
Solyc01g009565.1.1	5.61298	-2.80081	1.29847	-2.15701	0.0310045	0.294477
Solyc01g009570.3.1	102.768	-0.573485	0.331391	-1.73054	0.0835341	0.504179
Solyc01g009580.2.1	14.6351	0.681081	0.380697	1.78904	0.0736087	0.470495
Solyc01g009590.3.1	0	NA	NA	NA	NA	NA
Solyc01g009600.3.1	0	NA	NA	NA	NA	NA
Solyc01g009610.3.1	457.035	-0.0381915	0.105077	-0.363463	0.716259	0.959628
Solyc01g009620.3.1	309.703	-0.00731494	0.101669	-0.0719484	0.942643	0.998377
Solyc01g009630.3.1	1025.56	-0.0539627	0.0618947	-0.871847	0.383292	0.853908
Solyc01g009635.1.1	0	NA	NA	NA	NA	NA
Solyc01g009640.2.1	0	NA	NA	NA	NA	NA
Solyc01g009645.1.1	0	NA	NA	NA	NA	NA
Solyc01g009650.1.1	0	NA	NA	NA	NA	NA
Solyc01g009660.2.1	0.0531803	0.656818	4.32804	0.151759	0.879377	NA
Solyc01g009670.3.1	487.342	-0.011075	0.147926	-0.074869	0.940319	0.997835
Solyc01g009680.3.1	2.50666	0.690464	0.845167	0.816955	0.413954	NA
Solyc01g009690.2.1	6.40181	-0.545487	0.640918	-0.851102	0.394713	0.858617
Solyc01g009695.1.1	0	NA	NA	NA	NA	NA
Solyc01g009700.2.1	2.05017	2.79679	1.95493	1.43063	0.152535	NA
Solyc01g009710.1.1	0.849271	-0.762104	2.53093	-0.301116	0.763326	NA
Solyc01g009715.1.1	22.7344	-0.0198152	0.266963	-0.0742248	0.940832	0.997858
Solyc01g009720.2.1	22.4709	0.105336	0.371989	0.283171	0.777046	0.971066
Solyc01g009730.2.1	0	NA	NA	NA	NA	NA
Solyc01g009740.2.1	0	NA	NA	NA	NA	NA
Solyc01g009750.3.1	1238.92	-0.130105	0.0620869	-2.09553	0.0361243	0.320121
Solyc01g009760.3.1	58.1942	-0.375474	0.242135	-1.55068	0.120978	0.592494
Solyc01g009770.3.1	149.109	-0.205753	0.149415	-1.37706	0.168495	0.67123
Solyc01g009780.3.1	397.33	0.196244	0.0922167	2.12808	0.0333304	0.305604
Solyc01g009790.1.1	1.50592	0.895073	1.26833	0.705712	0.480367	NA
Solyc01g009810.3.1	97.4155	0.30407	0.199205	1.52642	0.126907	0.604344
Solyc01g009820.3.1	457.431	0.134332	0.120872	1.11135	0.266416	0.779706
Solyc01g009830.3.1	31.8232	-0.418139	0.239972	-1.74245	0.0814301	0.497467
Solyc01g009840.2.1	0	NA	NA	NA	NA	NA
Solyc01g009845.1.1	31.1494	-0.426405	0.268336	-1.58907	0.112045	0.572593
Solyc01g009850.3.1	199.234	0.0346473	0.138717	0.24977	0.802765	0.977622
Solyc01g009860.3.1	1124.53	-0.111144	0.125397	-0.886334	0.375438	0.850484
Solyc01g009870.3.1	6.346	0.317946	0.681903	0.466263	0.641027	0.941463
Solyc01g009880.2.1	0	NA	NA	NA	NA	NA
Solyc01g009890.1.1	1.90459	0	1.85425	0	1	NA
Solyc01g009900.3.1	11.9134	0	1.48926	0	1	1
Solyc01g009910.1.1	1.56659	0	1.7855	0	1	NA
Solyc01g009920.2.1	0	NA	NA	NA	NA	NA
Solyc01g009930.2.1	0.213525	-0.0627999	3.66701	-0.0171257	0.986336	NA
Solyc01g009935.1.1	12.5874	-1.15466	0.424474	-2.72022	0.00652382	0.110178
Solyc01g009940.1.1	0.165609	-0.785687	4.32207	-0.181785	0.855752	NA
Solyc01g009960.3.1	0	NA	NA	NA	NA	NA
Solyc01g009970.3.1	603.381	-0.0267452	0.0963336	-0.277631	0.781295	0.972198
Solyc01g009980.1.1	0	NA	NA	NA	NA	NA
Solyc01g009990.3.1	7307.29	0.0380289	0.105843	0.359294	0.719375	0.959628
Solyc01g010000.3.1	644.309	-0.116038	0.155227	-0.747536	0.45474	0.882116
Solyc01g010020.3.1	150.703	0.159741	0.177322	0.900854	0.367666	0.846599
Solyc01g010030.3.1	682.486	-0.11491	0.131612	-0.873093	0.382612	0.853908
Solyc01g010035.1.1	0.244813	0	4.32804	0	1	NA
Solyc01g010050.3.1	3350.87	0.136949	0.148989	0.919189	0.357997	0.842143
Solyc01g010055.1.1	3.71627	0.0974068	0.769124	0.126646	0.89922	NA
Solyc01g010060.2.1	25.0353	1.03613	0.475025	2.18122	0.029167	0.28451
Solyc01g010080.3.1	1094.89	0.0706156	0.115564	0.611051	0.541165	0.911357
Solyc01g010083.1.1	0	NA	NA	NA	NA	NA
Solyc01g010085.1.1	0	NA	NA	NA	NA	NA
Solyc01g010087.1.1	0	NA	NA	NA	NA	NA
Solyc01g010090.1.1	0	NA	NA	NA	NA	NA
Solyc01g010130.3.1	0	NA	NA	NA	NA	NA
Solyc01g010135.1.1	611.438	-0.14774	0.121686	-1.21411	0.224707	0.742288
Solyc01g010140.1.1	0.272579	-1.78602	4.23279	-0.421949	0.673062	NA
Solyc01g010150.3.1	180.487	-0.0651795	0.142248	-0.45821	0.646801	0.942999
Solyc01g010160.3.1	0.0594137	-0.785864	4.32804	-0.181575	0.855916	NA
Solyc01g010170.2.1	0	NA	NA	NA	NA	NA
Solyc01g010180.3.1	65.4424	0.351275	0.322521	1.08916	0.276085	0.789091
Solyc01g010190.2.1	45.0376	0.240388	0.229384	1.04797	0.294651	0.799198
Solyc01g010200.3.1	79.1722	0.0988879	0.220776	0.44791	0.654218	0.944552
Solyc01g010210.1.1	0	NA	NA	NA	NA	NA
Solyc01g010220.3.1	47.3315	-0.0375823	0.249967	-0.150349	0.880489	0.989775
Solyc01g010230.2.1	117.568	0.153225	0.194771	0.786691	0.431463	0.87499
Solyc01g010240.3.1	0	NA	NA	NA	NA	NA
Solyc01g010250.3.1	78.2939	1.14924	0.442182	2.59903	0.00934884	0.139565
Solyc01g010260.3.1	0.323327	-1.07424	3.30005	-0.325523	0.744785	NA
Solyc01g010270.3.1	513.298	-0.0586749	0.108057	-0.542998	0.587131	0.926239
Solyc01g010280.3.1	1.83425	-0.336468	1.03366	-0.325511	0.744794	NA
Solyc01g010290.3.1	279.401	-0.0895201	0.0895301	-0.999888	0.317364	0.814724
Solyc01g010295.1.1	37.4748	-0.0326311	0.229954	-0.141903	0.887157	0.990993
Solyc01g010300.1.1	0	NA	NA	NA	NA	NA
Solyc01g010310.3.1	75.7492	0.0966846	0.264579	0.365428	0.714792	0.959628
Solyc01g010315.1.1	0.758315	0.888876	1.75213	0.507311	0.611937	NA
Solyc01g010350.3.1	4.69606	-0.853846	0.812866	-1.05041	0.293528	NA
Solyc01g010360.3.1	0	NA	NA	NA	NA	NA
Solyc01g010370.3.1	217.942	-0.104939	0.168073	-0.624365	0.532388	0.909956
Solyc01g010390.3.1	318.798	-0.184685	0.166473	-1.1094	0.267259	0.78066
Solyc01g010393.1.1	0	NA	NA	NA	NA	NA
Solyc01g010397.1.1	0	NA	NA	NA	NA	NA
Solyc01g010400.1.1	0	NA	NA	NA	NA	NA
Solyc01g010410.3.1	0.494609	0.564448	2.32118	0.243173	0.807871	NA
Solyc01g010420.3.1	4.90943	0.634915	0.914376	0.69437	0.48745	NA
Solyc01g010430.3.1	212.84	0.141021	0.209751	0.672323	0.501378	0.900924
Solyc01g010440.3.1	1994.88	0.0851602	0.0706434	1.20549	0.228013	0.745781
Solyc01g010460.3.1	234.816	-0.153976	0.143828	-1.07056	0.284368	0.792386
Solyc01g010465.1.1	93.8248	0.125532	0.206202	0.608783	0.542668	0.911476
Solyc01g010470.2.1	37.2007	-0.239931	0.361083	-0.664476	0.506386	0.902652
Solyc01g010480.3.1	954.1	-0.300447	0.18166	-1.6539	0.0981484	0.543019
Solyc01g010490.3.1	0.525097	0.363403	2.4718	0.14702	0.883116	NA
Solyc01g010493.1.1	0	NA	NA	NA	NA	NA
Solyc01g010497.1.1	0	NA	NA	NA	NA	NA
Solyc01g010500.2.1	1.79374	0	1.67339	0	1	NA
Solyc01g010502.1.1	0	NA	NA	NA	NA	NA
Solyc01g010504.1.1	0	NA	NA	NA	NA	NA
Solyc01g010506.1.1	0	NA	NA	NA	NA	NA
Solyc01g010508.1.1	0	NA	NA	NA	NA	NA
Solyc01g010510.3.1	78.753	0.207001	0.164501	1.25836	0.208262	0.724467
Solyc01g010520.3.1	455.257	-0.958175	0.158198	-6.05681	1.38851e-09	4.00775e-07
Solyc01g010525.1.1	0.434336	-0.773772	2.70281	-0.286284	0.77466	NA
Solyc01g010530.1.1	0	NA	NA	NA	NA	NA
Solyc01g010540.3.1	2650.53	0.113941	0.106076	1.07414	0.282759	0.791077
Solyc01g010550.1.1	0	NA	NA	NA	NA	NA
Solyc01g010570.3.1	408.196	0.0919725	0.0896464	1.02595	0.304916	0.805032
Solyc01g010580.3.1	4976.35	0.0520314	0.0713976	0.728755	0.466151	0.887063
Solyc01g010590.2.1	322.684	0.114643	0.0888045	1.29096	0.196719	0.709665
Solyc01g010600.3.1	2.0691	-1.90215	1.39834	-1.36029	0.173738	NA
Solyc01g010640.3.1	1384.29	-0.350308	0.18783	-1.86503	0.0621769	0.431838
Solyc01g010650.3.1	394.112	0.11813	0.0975948	1.21042	0.226119	0.743981
Solyc01g010660.3.1	321.057	-0.0778953	0.112325	-0.693484	0.488006	0.895217
Solyc01g010670.2.1	0	NA	NA	NA	NA	NA
Solyc01g010690.1.1	1.3801	0.0110854	1.88685	0.00587506	0.995312	NA
Solyc01g010700.3.1	366.483	-0.206311	0.144536	-1.42741	0.153463	0.650778
Solyc01g010710.3.1	23.8068	-0.33152	0.380931	-0.870289	0.384143	0.853943
Solyc01g010720.3.1	110.664	-0.0774669	0.143724	-0.538996	0.589889	0.926754
Solyc01g010740.3.1	4.12095	0.521319	0.674749	0.772612	0.439752	NA
Solyc01g010750.3.1	3906.4	-0.185813	0.0540486	-3.43788	0.000586295	0.0198938
Solyc01g010760.3.1	1639.19	-0.0044386	0.0787032	-0.0563966	0.955026	1
Solyc01g010770.3.1	411.98	0.211119	0.145994	1.44608	0.148154	0.642105
Solyc01g010780.3.1	830.26	0.0609266	0.100796	0.604455	0.545541	0.912348
Solyc01g010790.1.1	0.0673266	0	4.32804	0	1	NA
Solyc01g010793.1.1	0	NA	NA	NA	NA	NA
Solyc01g010797.1.1	0	NA	NA	NA	NA	NA
Solyc01g010810.3.1	187.758	-0.011966	0.13338	-0.0897136	0.928515	0.996582
Solyc01g010820.3.1	791.492	-0.0261747	0.0665744	-0.393165	0.694198	0.956238
Solyc01g010830.3.1	262.547	-0.210795	0.124118	-1.69834	0.089443	0.52292
Solyc01g010835.1.1	34.5786	-0.431286	0.286838	-1.50359	0.132687	0.615159
Solyc01g010840.1.1	0	NA	NA	NA	NA	NA
Solyc01g010850.1.1	0	NA	NA	NA	NA	NA
Solyc01g010860.3.1	291.587	0.0608746	0.107908	0.564135	0.572662	0.920814
Solyc01g010870.3.1	939.12	-0.0785244	0.063257	-1.24135	0.214475	0.731265
Solyc01g010880.3.1	204.821	0.125333	0.115179	1.08815	0.276529	0.789384
Solyc01g010890.3.1	0.327445	2.68011	3.24533	0.825834	0.408898	NA
Solyc01g010900.3.1	0.273186	1.67523	3.3895	0.494239	0.621137	NA
Solyc01g010910.2.1	4.6005	0	1.5278	0	1	NA
Solyc01g010920.2.1	52.3225	0.0312033	0.205425	0.151896	0.879269	0.989685
Solyc01g010930.3.1	84.9435	0.205427	0.189353	1.08489	0.277971	0.789457
Solyc01g010933.1.1	1.48486	0.127215	1.24313	0.102334	0.918491	NA
Solyc01g010937.1.1	9.5221	0.162429	0.538475	0.301647	0.762921	0.968084
Solyc01g010940.3.1	661.414	0.0127991	0.085316	0.15002	0.880749	0.989775
Solyc01g010950.3.1	233.102	0.0456013	0.131139	0.347733	0.72804	0.960544
Solyc01g010960.2.1	0	NA	NA	NA	NA	NA
Solyc01g010970.3.1	63.2095	-0.226662	0.204098	-1.11055	0.26676	0.780098
Solyc01g010980.2.1	0	NA	NA	NA	NA	NA
Solyc01g010990.2.1	235.15	0.10085	0.143335	0.703593	0.481686	0.892576
Solyc01g011000.3.1	4745.34	0.0822681	0.0760058	1.08239	0.279079	0.789457
Solyc01g011010.3.1	13.6327	0.12548	0.428615	0.292757	0.769708	0.970111
Solyc01g011020.2.1	0.223645	-0.158816	4.31832	-0.0367772	0.970663	NA
Solyc01g011025.1.1	0.543154	0.988233	2.30061	0.429552	0.667521	NA
Solyc01g011030.3.1	198.928	0.164999	0.109837	1.50222	0.133041	0.615744
Solyc01g011040.3.1	1110.21	-0.0293044	0.0764408	-0.38336	0.701453	0.957516
Solyc01g011050.3.1	0	NA	NA	NA	NA	NA
Solyc01g011060.1.1	0	NA	NA	NA	NA	NA
Solyc01g011070.1.1	0	NA	NA	NA	NA	NA
Solyc01g011080.3.1	72.5978	-0.0165067	0.206739	-0.0798432	0.936362	0.997156
Solyc01g011090.3.1	16.9876	-1.2195	0.816498	-1.49357	0.135287	0.620393
Solyc01g011091.1.1	450.354	0.119505	0.22928	0.52122	0.602214	0.928529
Solyc01g011092.1.1	0	NA	NA	NA	NA	NA
Solyc01g011093.1.1	1466.32	0.00299767	0.0537135	0.0558085	0.955494	1
Solyc01g011095.1.1	11.0357	-0.140176	0.460724	-0.304253	0.760935	0.968084
Solyc01g011096.1.1	0	NA	NA	NA	NA	NA
Solyc01g011097.1.1	0	NA	NA	NA	NA	NA
Solyc01g011098.1.1	0	NA	NA	NA	NA	NA
Solyc01g011110.1.1	0	NA	NA	NA	NA	NA
Solyc01g011170.1.1	0	NA	NA	NA	NA	NA
Solyc01g011175.1.1	0	NA	NA	NA	NA	NA
Solyc01g011180.1.1	0	NA	NA	NA	NA	NA
Solyc01g011190.1.1	0	NA	NA	NA	NA	NA
Solyc01g011195.1.1	0	NA	NA	NA	NA	NA
Solyc01g011200.3.1	12.9488	0.260069	0.390649	0.665735	0.505581	0.902242
Solyc01g011220.2.1	4.06103	-0.139695	0.742174	-0.188225	0.850701	NA
Solyc01g011225.1.1	1.40329	-0.138481	1.31729	-0.105126	0.916276	NA
Solyc01g011230.3.1	1.77037	0.23986	1.18644	0.202168	0.839786	NA
Solyc01g011237.1.1	0	NA	NA	NA	NA	NA
Solyc01g011260.1.1	0	NA	NA	NA	NA	NA
Solyc01g011270.2.1	0	NA	NA	NA	NA	NA
Solyc01g011300.1.1	0	NA	NA	NA	NA	NA
Solyc01g011310.1.1	0	NA	NA	NA	NA	NA
Solyc01g011320.2.1	0	NA	NA	NA	NA	NA
Solyc01g011330.2.1	0	NA	NA	NA	NA	NA
Solyc01g011333.1.1	0.108173	-1.50684	4.32359	-0.348516	0.727452	NA
Solyc01g011335.1.1	0	NA	NA	NA	NA	NA
Solyc01g011337.1.1	0	NA	NA	NA	NA	NA
Solyc01g011340.3.1	1775.18	-0.0124911	0.0719534	-0.173599	0.86218	0.987862
Solyc01g011350.3.1	582.921	-0.088924	0.0881911	-1.00831	0.313305	0.81208
Solyc01g011370.1.1	0.0531803	0.656818	4.32804	0.151759	0.879377	NA
Solyc01g011390.2.1	0	NA	NA	NA	NA	NA
Solyc01g011393.1.1	0	NA	NA	NA	NA	NA
Solyc01g011397.1.1	0	NA	NA	NA	NA	NA
Solyc01g011410.1.1	0.367726	0	2.74066	0	1	NA
Solyc01g011415.1.1	0.0542389	0.656818	4.32804	0.151759	0.879377	NA
Solyc01g011430.3.1	98.6441	-0.685453	0.185631	-3.69255	0.000222015	0.00905375
Solyc01g011460.2.1	0.214449	0	4.32804	0	1	NA
Solyc01g011470.1.1	0.283834	0	4.20106	0	1	NA
Solyc01g011480.1.1	0	NA	NA	NA	NA	NA
Solyc01g011490.1.1	0.135171	0	4.32804	0	1	NA
Solyc01g011497.1.1	0.852371	1.93321	1.95507	0.988818	0.322752	NA
Solyc01g011500.1.1	0	NA	NA	NA	NA	NA
Solyc01g011510.3.1	1116.64	-0.62808	0.136528	-4.60038	4.21726e-06	0.000361887
Solyc01g011520.1.1	0	NA	NA	NA	NA	NA
Solyc01g011530.1.1	0	NA	NA	NA	NA	NA
Solyc01g011540.1.1	0	NA	NA	NA	NA	NA
Solyc01g012540.1.1	0	NA	NA	NA	NA	NA
Solyc01g012550.1.1	0	NA	NA	NA	NA	NA
Solyc01g012560.1.1	0	NA	NA	NA	NA	NA
Solyc01g012570.1.1	0	NA	NA	NA	NA	NA
Solyc01g012580.1.1	0	NA	NA	NA	NA	NA
Solyc01g012590.1.1	0	NA	NA	NA	NA	NA
Solyc01g012600.1.1	0	NA	NA	NA	NA	NA
Solyc01g012610.1.1	0	NA	NA	NA	NA	NA
Solyc01g012630.1.1	0	NA	NA	NA	NA	NA
Solyc01g012640.2.1	0	NA	NA	NA	NA	NA
Solyc01g012650.1.1	0	NA	NA	NA	NA	NA
Solyc01g012670.2.1	0	NA	NA	NA	NA	NA
Solyc01g012680.1.1	0	NA	NA	NA	NA	NA
Solyc01g012690.1.1	0	NA	NA	NA	NA	NA
Solyc01g012700.3.1	0	NA	NA	NA	NA	NA
Solyc01g012710.2.1	0	NA	NA	NA	NA	NA
Solyc01g012720.1.1	0	NA	NA	NA	NA	NA
Solyc01g012730.1.1	0	NA	NA	NA	NA	NA
Solyc01g012740.1.1	0	NA	NA	NA	NA	NA
Solyc01g012750.2.1	0	NA	NA	NA	NA	NA
Solyc01g012760.1.1	0	NA	NA	NA	NA	NA
Solyc01g013760.1.1	0	NA	NA	NA	NA	NA
Solyc01g013770.1.1	0	NA	NA	NA	NA	NA
Solyc01g013780.1.1	0	NA	NA	NA	NA	NA
Solyc01g013790.1.1	0	NA	NA	NA	NA	NA
Solyc01g013800.1.1	0	NA	NA	NA	NA	NA
Solyc01g013810.1.1	0	NA	NA	NA	NA	NA
Solyc01g013820.1.1	0	NA	NA	NA	NA	NA
Solyc01g013830.1.1	0	NA	NA	NA	NA	NA
Solyc01g013840.1.1	0	NA	NA	NA	NA	NA
Solyc01g013850.1.1	0	NA	NA	NA	NA	NA
Solyc01g013860.1.1	0	NA	NA	NA	NA	NA
Solyc01g013870.1.1	0	NA	NA	NA	NA	NA
Solyc01g013880.1.1	0	NA	NA	NA	NA	NA
Solyc01g013885.1.1	0.0509973	0.656818	4.32804	0.151759	0.879377	NA
Solyc01g013890.2.1	0	NA	NA	NA	NA	NA
Solyc01g013895.1.1	0	NA	NA	NA	NA	NA
Solyc01g013910.1.1	0	NA	NA	NA	NA	NA
Solyc01g013915.1.1	0	NA	NA	NA	NA	NA
Solyc01g013920.1.1	0	NA	NA	NA	NA	NA
Solyc01g013930.1.1	0	NA	NA	NA	NA	NA
Solyc01g013940.1.1	0	NA	NA	NA	NA	NA
Solyc01g013950.1.1	0	NA	NA	NA	NA	NA
Solyc01g013960.2.1	0	NA	NA	NA	NA	NA
Solyc01g013980.1.1	0	NA	NA	NA	NA	NA
Solyc01g013990.1.1	0	NA	NA	NA	NA	NA
Solyc01g013995.1.1	0	NA	NA	NA	NA	NA
Solyc01g014010.1.1	0	NA	NA	NA	NA	NA
Solyc01g014020.1.1	0	NA	NA	NA	NA	NA
Solyc01g014050.1.1	0	NA	NA	NA	NA	NA
Solyc01g014060.2.1	0	NA	NA	NA	NA	NA
Solyc01g014065.1.1	0	NA	NA	NA	NA	NA
Solyc01g014070.1.1	0	NA	NA	NA	NA	NA
Solyc01g014075.1.1	0	NA	NA	NA	NA	NA
Solyc01g014090.1.1	0	NA	NA	NA	NA	NA
Solyc01g014095.1.1	0	NA	NA	NA	NA	NA
Solyc01g014100.3.1	0.658234	0.0236298	2.38986	0.00988752	0.992111	NA
Solyc01g014103.1.1	340.124	-0.235275	0.11928	-1.97246	0.0485576	0.377208
Solyc01g014107.1.1	44.759	-0.274454	0.268883	-1.02072	0.307387	0.806175
Solyc01g014130.1.1	0	NA	NA	NA	NA	NA
Solyc01g014140.3.1	15.8791	-0.422139	0.789331	-0.534806	0.592784	0.926754
Solyc01g014143.1.1	1.06414	-0.0567575	1.93268	-0.0293673	0.976572	NA
Solyc01g014147.1.1	0	NA	NA	NA	NA	NA
Solyc01g014150.1.1	0.398479	0	3.93188	0	1	NA
Solyc01g014170.1.1	0	NA	NA	NA	NA	NA
Solyc01g014180.3.1	2732.76	0.00167996	0.136944	0.0122676	0.990212	1
Solyc01g014185.1.1	2.23182	-0.298999	1.00219	-0.298345	0.76544	NA
Solyc01g014210.1.1	0.130217	-0.779522	4.32804	-0.180109	0.857067	NA
Solyc01g014220.2.1	0.0786445	0	4.32804	0	1	NA
Solyc01g014225.1.1	0	NA	NA	NA	NA	NA
Solyc01g014230.3.1	445.312	0.0723406	0.119262	0.606567	0.544138	0.911782
Solyc01g014240.1.1	0	NA	NA	NA	NA	NA
Solyc01g014245.1.1	12.8797	-0.100865	0.449205	-0.224541	0.822336	0.980753
Solyc01g014250.2.1	99.7897	-0.0612611	0.155507	-0.393945	0.693622	0.956238
Solyc01g014260.1.1	0	NA	NA	NA	NA	NA
Solyc01g014270.3.1	132.645	-0.457585	0.189916	-2.40941	0.0159785	0.196526
Solyc01g014300.1.1	0.0666128	0	4.32804	0	1	NA
Solyc01g014310.1.1	0	NA	NA	NA	NA	NA
Solyc01g014320.3.1	7.77445	0	1.5086	0	1	1
Solyc01g014350.1.1	0	NA	NA	NA	NA	NA
Solyc01g014360.1.1	0	NA	NA	NA	NA	NA
Solyc01g014370.1.1	0	NA	NA	NA	NA	NA
Solyc01g014375.1.1	50.0264	-0.498223	0.397341	-1.25389	0.209881	0.726973
Solyc01g014390.3.1	5.00581	0.363233	0.604049	0.601331	0.547619	NA
Solyc01g014393.1.1	0	NA	NA	NA	NA	NA
Solyc01g014397.1.1	0	NA	NA	NA	NA	NA
Solyc01g014400.1.1	0	NA	NA	NA	NA	NA
Solyc01g014410.1.1	0	NA	NA	NA	NA	NA
Solyc01g014420.1.1	0	NA	NA	NA	NA	NA
Solyc01g014430.1.1	0	NA	NA	NA	NA	NA
Solyc01g014440.1.1	0	NA	NA	NA	NA	NA
Solyc01g014450.1.1	0	NA	NA	NA	NA	NA
Solyc01g014460.1.1	0	NA	NA	NA	NA	NA
Solyc01g014470.1.1	3.42465	0.785049	1.01919	0.770266	0.441142	NA
Solyc01g014480.3.1	406.786	-0.0809286	0.109134	-0.741553	0.458358	0.883496
Solyc01g014490.3.1	304.642	0.0741106	0.0932455	0.79479	0.426736	0.873969
Solyc01g014495.1.1	141.433	0.0744467	0.153983	0.483473	0.62876	0.936859
Solyc01g014510.1.1	0	NA	NA	NA	NA	NA
Solyc01g014520.1.1	0	NA	NA	NA	NA	NA
Solyc01g014530.2.1	0.209086	-1.31337	4.29129	-0.306054	0.759563	NA
Solyc01g014534.1.1	0	NA	NA	NA	NA	NA
Solyc01g014535.1.1	0	NA	NA	NA	NA	NA
Solyc01g014536.1.1	0	NA	NA	NA	NA	NA
Solyc01g014537.1.1	0.147709	0	4.32804	0	1	NA
Solyc01g014540.2.1	0	NA	NA	NA	NA	NA
Solyc01g014550.2.1	0.850567	-1.29001	1.42703	-0.903982	0.366005	NA
Solyc01g014560.3.1	22.234	0.119826	0.456845	0.26229	0.793098	0.974662
Solyc01g014561.1.1	0	NA	NA	NA	NA	NA
Solyc01g014562.1.1	0	NA	NA	NA	NA	NA
Solyc01g014564.1.1	0	NA	NA	NA	NA	NA
Solyc01g014566.1.1	0	NA	NA	NA	NA	NA
Solyc01g014568.1.1	0.113148	-0.0571273	4.32804	-0.0131993	0.989469	NA
Solyc01g014620.1.1	21.0405	-0.285066	0.357703	-0.796936	0.425488	0.873969
Solyc01g014623.1.1	0	NA	NA	NA	NA	NA
Solyc01g014640.1.1	0	NA	NA	NA	NA	NA
Solyc01g014643.1.1	0	NA	NA	NA	NA	NA
Solyc01g014647.1.1	0	NA	NA	NA	NA	NA
Solyc01g014650.1.1	0	NA	NA	NA	NA	NA
Solyc01g014655.1.1	0	NA	NA	NA	NA	NA
Solyc01g014660.1.1	0	NA	NA	NA	NA	NA
Solyc01g014680.1.1	0	NA	NA	NA	NA	NA
Solyc01g014690.2.1	0.483766	-1.07179	2.2662	-0.472945	0.636252	NA
Solyc01g014700.2.1	3.67508	0.431386	0.851722	0.506487	0.612515	NA
Solyc01g014705.1.1	0	NA	NA	NA	NA	NA
Solyc01g014710.1.1	0	NA	NA	NA	NA	NA
Solyc01g014715.1.1	0	NA	NA	NA	NA	NA
Solyc01g014720.2.1	0.071733	0	4.32804	0	1	NA
Solyc01g014725.1.1	0	NA	NA	NA	NA	NA
Solyc01g014730.2.1	4.74388	0.0884341	0.543115	0.162828	0.870654	NA
Solyc01g014740.1.1	0.848917	2.94631	1.65777	1.77727	0.075523	NA
Solyc01g014760.1.1	0	NA	NA	NA	NA	NA
Solyc01g014770.1.1	0	NA	NA	NA	NA	NA
Solyc01g014780.1.1	0	NA	NA	NA	NA	NA
Solyc01g014790.2.1	0	NA	NA	NA	NA	NA
Solyc01g014800.1.1	0	NA	NA	NA	NA	NA
Solyc01g014820.2.1	0	NA	NA	NA	NA	NA
Solyc01g014830.1.1	0.213303	1.20939	4.28964	0.281933	0.777995	NA
Solyc01g014840.3.1	120.084	0.641276	0.210806	3.04203	0.0023499	0.0532961
Solyc01g014850.3.1	648.591	0.0183297	0.091593	0.200122	0.841385	0.984446
Solyc01g014860.3.1	19.2852	-0.290746	0.383045	-0.759038	0.44783	0.880243
Solyc01g014910.2.1	0	NA	NA	NA	NA	NA
Solyc01g014920.2.1	0	NA	NA	NA	NA	NA
Solyc01g014930.1.1	0	NA	NA	NA	NA	NA
Solyc01g014940.1.1	0.202509	-0.0307346	4.32347	-0.00710877	0.994328	NA
Solyc01g014960.1.1	0	NA	NA	NA	NA	NA
Solyc01g014970.1.1	0	NA	NA	NA	NA	NA
Solyc01g014980.3.1	0	NA	NA	NA	NA	NA
Solyc01g014990.2.1	0	NA	NA	NA	NA	NA
Solyc01g015000.3.1	0	NA	NA	NA	NA	NA
Solyc01g015010.1.1	0	NA	NA	NA	NA	NA
Solyc01g015020.3.1	851.826	-0.0360765	0.0847337	-0.425763	0.67028	0.948891
Solyc01g015030.1.1	0	NA	NA	NA	NA	NA
Solyc01g015040.1.1	0	NA	NA	NA	NA	NA
Solyc01g015050.1.1	0	NA	NA	NA	NA	NA
Solyc01g015060.1.1	0	NA	NA	NA	NA	NA
Solyc01g015070.3.1	0	NA	NA	NA	NA	NA
Solyc01g015080.3.1	688.154	-0.533759	0.144398	-3.69645	0.000218638	0.00893241
Solyc01g015085.1.1	0.135301	-0.759137	4.32804	-0.175399	0.860766	NA
Solyc01g015130.1.1	0	NA	NA	NA	NA	NA
Solyc01g015140.1.1	0	NA	NA	NA	NA	NA
Solyc01g015170.1.1	0	NA	NA	NA	NA	NA
Solyc01g015180.1.1	0	NA	NA	NA	NA	NA
Solyc01g015210.1.1	0.131712	0	4.32804	0	1	NA
Solyc01g015230.2.1	0	NA	NA	NA	NA	NA
Solyc01g015240.1.1	0.0518941	0.656818	4.32804	0.151759	0.879377	NA
Solyc01g015250.1.1	0	NA	NA	NA	NA	NA
Solyc01g015280.1.1	0	NA	NA	NA	NA	NA
Solyc01g015285.1.1	0	NA	NA	NA	NA	NA
Solyc01g015290.1.1	0	NA	NA	NA	NA	NA
Solyc01g016300.1.1	0	NA	NA	NA	NA	NA
Solyc01g016350.1.1	0	NA	NA	NA	NA	NA
Solyc01g016360.2.1	0.235934	0	4.32804	0	1	NA
Solyc01g016370.2.1	0.405921	0	3.12997	0	1	NA
Solyc01g016380.3.1	0.494803	1.38759	2.57885	0.538064	0.590533	NA
Solyc01g016390.3.1	0.519707	0	3.11434	0	1	NA
Solyc01g016400.1.1	0.463174	-2.63464	3.77494	-0.697929	0.485221	NA
Solyc01g016410.3.1	101.179	-0.124079	0.140263	-0.884614	0.376365	0.85111
Solyc01g016413.1.1	0	NA	NA	NA	NA	NA
Solyc01g016430.1.1	0	NA	NA	NA	NA	NA
Solyc01g016435.1.1	0	NA	NA	NA	NA	NA
Solyc01g016450.1.1	0	NA	NA	NA	NA	NA
Solyc01g016455.1.1	0.0542389	0.656818	4.32804	0.151759	0.879377	NA
Solyc01g016460.3.1	0.101995	1.36099	4.32747	0.314499	0.753142	NA
Solyc01g016470.3.1	1235.12	0.175321	0.145354	1.20616	0.227755	0.745595
Solyc01g016475.1.1	0	NA	NA	NA	NA	NA
Solyc01g016520.1.1	0	NA	NA	NA	NA	NA
Solyc01g016540.2.1	0.470012	-1.47963	2.70141	-0.547724	0.583881	NA
Solyc01g016550.1.1	66.9765	0.293562	0.219811	1.33552	0.181707	0.691256
Solyc01g016580.1.1	0	NA	NA	NA	NA	NA
Solyc01g016590.1.1	0	NA	NA	NA	NA	NA
Solyc01g016600.1.1	0	NA	NA	NA	NA	NA
Solyc01g016610.1.1	0	NA	NA	NA	NA	NA
Solyc01g016620.1.1	0	NA	NA	NA	NA	NA
Solyc01g016630.1.1	0	NA	NA	NA	NA	NA
Solyc01g016633.1.1	0	NA	NA	NA	NA	NA
Solyc01g016637.1.1	0	NA	NA	NA	NA	NA
Solyc01g016640.2.1	0	NA	NA	NA	NA	NA
Solyc01g016645.1.1	0	NA	NA	NA	NA	NA
Solyc01g016650.1.1	0	NA	NA	NA	NA	NA
Solyc01g016655.1.1	0	NA	NA	NA	NA	NA
Solyc01g016660.1.1	0	NA	NA	NA	NA	NA
Solyc01g016670.1.1	0.0594137	-0.785864	4.32804	-0.181575	0.855916	NA
Solyc01g016680.2.1	0	NA	NA	NA	NA	NA
Solyc01g016690.1.1	0	NA	NA	NA	NA	NA
Solyc01g016697.1.1	0	NA	NA	NA	NA	NA
Solyc01g016700.3.1	0.224524	-0.792452	4.32804	-0.183097	0.854722	NA
Solyc01g016720.2.1	0.901697	2.74133	2.11398	1.29676	0.194714	NA
Solyc01g016730.1.1	0	NA	NA	NA	NA	NA
Solyc01g016740.1.1	0	NA	NA	NA	NA	NA
Solyc01g016750.1.1	0	NA	NA	NA	NA	NA
Solyc01g016760.1.1	0	NA	NA	NA	NA	NA
Solyc01g016770.1.1	0	NA	NA	NA	NA	NA
Solyc01g016780.1.1	0	NA	NA	NA	NA	NA
Solyc01g016790.1.1	0	NA	NA	NA	NA	NA
Solyc01g016800.1.1	0	NA	NA	NA	NA	NA
Solyc01g016805.1.1	2.22799	2.33339	1.21336	1.92308	0.0544704	NA
Solyc01g016850.1.1	0	NA	NA	NA	NA	NA
Solyc01g016880.1.1	0	NA	NA	NA	NA	NA
Solyc01g016890.1.1	0	NA	NA	NA	NA	NA
Solyc01g016900.1.1	0	NA	NA	NA	NA	NA
Solyc01g016910.1.1	0	NA	NA	NA	NA	NA
Solyc01g016940.1.1	0	NA	NA	NA	NA	NA
Solyc01g016960.1.1	0	NA	NA	NA	NA	NA
Solyc01g016970.1.1	0.0673266	0	4.32804	0	1	NA
Solyc01g016980.1.1	0	NA	NA	NA	NA	NA
Solyc01g016985.1.1	0	NA	NA	NA	NA	NA
Solyc01g017020.1.1	0	NA	NA	NA	NA	NA
Solyc01g017030.1.1	0	NA	NA	NA	NA	NA
Solyc01g017040.1.1	0	NA	NA	NA	NA	NA
Solyc01g017050.1.1	31.9293	-0.223592	0.637294	-0.350847	0.725703	0.960544
Solyc01g017060.2.1	0	NA	NA	NA	NA	NA
Solyc01g017070.1.1	0	NA	NA	NA	NA	NA
Solyc01g017080.1.1	0	NA	NA	NA	NA	NA
Solyc01g017083.1.1	0	NA	NA	NA	NA	NA
Solyc01g017087.1.1	0	NA	NA	NA	NA	NA
Solyc01g017090.2.1	0.544458	0.651956	2.0785	0.313667	0.753774	NA
Solyc01g017100.1.1	0	NA	NA	NA	NA	NA
Solyc01g017110.1.1	0.0666128	0	4.32804	0	1	NA
Solyc01g017120.1.1	0	NA	NA	NA	NA	NA
Solyc01g017130.1.1	0	NA	NA	NA	NA	NA
Solyc01g017140.1.1	0	NA	NA	NA	NA	NA
Solyc01g017150.1.1	0	NA	NA	NA	NA	NA
Solyc01g017160.1.1	0	NA	NA	NA	NA	NA
Solyc01g017170.1.1	0.415463	0	3.12094	0	1	NA
Solyc01g017180.2.1	0	NA	NA	NA	NA	NA
Solyc01g017183.1.1	0	NA	NA	NA	NA	NA
Solyc01g017185.1.1	0	NA	NA	NA	NA	NA
Solyc01g017187.1.1	0.47884	0.67332	2.30702	0.291857	0.770396	NA
Solyc01g017190.1.1	0	NA	NA	NA	NA	NA
Solyc01g017200.2.1	0	NA	NA	NA	NA	NA
Solyc01g017210.1.1	0	NA	NA	NA	NA	NA
Solyc01g017220.1.1	48.3451	1.37768	0.442089	3.1163	0.00183138	0.0442419
Solyc01g017230.1.1	0	NA	NA	NA	NA	NA
Solyc01g017235.1.1	0	NA	NA	NA	NA	NA
Solyc01g017240.1.1	0	NA	NA	NA	NA	NA
Solyc01g017245.1.1	0	NA	NA	NA	NA	NA
Solyc01g017250.1.1	0	NA	NA	NA	NA	NA
Solyc01g017260.1.1	0	NA	NA	NA	NA	NA
Solyc01g017270.1.1	0	NA	NA	NA	NA	NA
Solyc01g017280.1.1	0	NA	NA	NA	NA	NA
Solyc01g017290.1.1	0	NA	NA	NA	NA	NA
Solyc01g017300.1.1	0	NA	NA	NA	NA	NA
Solyc01g017310.1.1	0	NA	NA	NA	NA	NA
Solyc01g017320.1.1	1.28029	0	1.87596	0	1	NA
Solyc01g017330.2.1	0.148006	0	4.32804	0	1	NA
Solyc01g017333.1.1	0	NA	NA	NA	NA	NA
Solyc01g017337.1.1	0	NA	NA	NA	NA	NA
Solyc01g017360.2.1	0	NA	NA	NA	NA	NA
Solyc01g017370.1.1	0.147136	0	4.32804	0	1	NA
Solyc01g017380.1.1	0	NA	NA	NA	NA	NA
Solyc01g017390.1.1	0	NA	NA	NA	NA	NA
Solyc01g017400.2.1	2.13509	-2.08151	1.52669	-1.36341	0.172753	NA
Solyc01g017410.2.1	0	NA	NA	NA	NA	NA
Solyc01g017420.1.1	0.0816044	0	4.32804	0	1	NA
Solyc01g017430.1.1	0	NA	NA	NA	NA	NA
Solyc01g017440.1.1	0.770834	-0.644265	2.39044	-0.269518	0.787531	NA
Solyc01g017450.1.1	0.161117	0	4.32804	0	1	NA
Solyc01g017460.2.1	0.446365	0	3.17416	0	1	NA
Solyc01g017470.2.1	0	NA	NA	NA	NA	NA
Solyc01g017480.1.1	0	NA	NA	NA	NA	NA
Solyc01g017485.1.1	0.340183	0	3.21072	0	1	NA
Solyc01g017490.1.1	110.576	-1.49749	0.671136	-2.23127	0.0256631	0.264427
Solyc01g017500.2.1	85.4414	-1.28243	0.482629	-2.65717	0.00787987	0.124436
Solyc01g017510.1.1	0	NA	NA	NA	NA	NA
Solyc01g017530.1.1	0.197078	-0.780527	4.32804	-0.180342	0.856884	NA
Solyc01g017540.1.1	0	NA	NA	NA	NA	NA
Solyc01g017560.2.1	0.423051	0.620055	2.65639	0.23342	0.815435	NA
Solyc01g017563.1.1	0.0613444	-0.785864	4.32804	-0.181575	0.855916	NA
Solyc01g017567.1.1	0	NA	NA	NA	NA	NA
Solyc01g017570.1.1	0	NA	NA	NA	NA	NA
Solyc01g017600.3.1	111.03	-2.0109	1.14945	-1.74945	0.0802134	0.493561
Solyc01g017610.1.1	0	NA	NA	NA	NA	NA
Solyc01g017620.1.1	0	NA	NA	NA	NA	NA
Solyc01g017630.1.1	0	NA	NA	NA	NA	NA
Solyc01g017640.2.1	0	NA	NA	NA	NA	NA
Solyc01g017650.2.1	0	NA	NA	NA	NA	NA
Solyc01g017660.2.1	0	NA	NA	NA	NA	NA
Solyc01g017670.1.1	0	NA	NA	NA	NA	NA
Solyc01g017680.2.1	0	NA	NA	NA	NA	NA
Solyc01g017690.1.1	0	NA	NA	NA	NA	NA
Solyc01g017700.1.1	0	NA	NA	NA	NA	NA
Solyc01g017710.1.1	12.1745	1.01226	0.670193	1.5104	0.130942	0.612208
Solyc01g017720.2.1	19.7245	0.563925	0.640927	0.879859	0.378936	0.852846
Solyc01g017730.1.1	7.99775	-0.35068	0.686931	-0.510502	0.6097	0.930693
Solyc01g017735.1.1	0	NA	NA	NA	NA	NA
Solyc01g017740.1.1	2.12461	0	1.78513	0	1	NA
Solyc01g017750.1.1	0	NA	NA	NA	NA	NA
Solyc01g017760.1.1	0	NA	NA	NA	NA	NA
Solyc01g017770.1.1	0	NA	NA	NA	NA	NA
Solyc01g017775.1.1	0	NA	NA	NA	NA	NA
Solyc01g017790.2.1	0	NA	NA	NA	NA	NA
Solyc01g017793.1.1	0.0509973	0.656818	4.32804	0.151759	0.879377	NA
Solyc01g017797.1.1	0	NA	NA	NA	NA	NA
Solyc01g017820.2.1	0	NA	NA	NA	NA	NA
Solyc01g017823.1.1	0.0666128	0	4.32804	0	1	NA
Solyc01g017827.1.1	0	NA	NA	NA	NA	NA
Solyc01g017840.1.1	0	NA	NA	NA	NA	NA
Solyc01g017850.1.1	0	NA	NA	NA	NA	NA
Solyc01g017860.3.1	46.7222	-0.0309855	0.257252	-0.120448	0.904128	0.994076
Solyc01g017870.2.1	0.0510672	-0.785864	4.32804	-0.181575	0.855916	NA
Solyc01g017950.2.1	0	NA	NA	NA	NA	NA
Solyc01g017960.1.1	0	NA	NA	NA	NA	NA
Solyc01g017970.1.1	0	NA	NA	NA	NA	NA
Solyc01g018010.2.1	41.6083	0.170546	0.272616	0.625591	0.531583	0.909919
Solyc01g018020.2.1	2.99428	-0.717223	0.734809	-0.976067	0.329031	NA
Solyc01g018025.1.1	0.0816044	0	4.32804	0	1	NA
Solyc01g018040.1.1	0	NA	NA	NA	NA	NA
Solyc01g018060.1.1	0.143466	0	4.32804	0	1	NA
Solyc01g018070.2.1	0	NA	NA	NA	NA	NA
Solyc01g018090.2.1	0	NA	NA	NA	NA	NA
Solyc01g019100.1.1	0	NA	NA	NA	NA	NA
Solyc01g020100.2.1	0	NA	NA	NA	NA	NA
Solyc01g020110.2.1	0	NA	NA	NA	NA	NA
Solyc01g020115.1.1	0	NA	NA	NA	NA	NA
Solyc01g020120.2.1	0	NA	NA	NA	NA	NA
Solyc01g020125.1.1	0.186869	-0.730143	4.32804	-0.1687	0.866032	NA
Solyc01g020130.3.1	2.68844	-0.883524	1.18219	-0.747359	0.454847	NA
Solyc01g020150.3.1	1.89654	-0.428239	1.22642	-0.349179	0.726955	NA
Solyc01g020155.1.1	0	NA	NA	NA	NA	NA
Solyc01g020160.1.1	0	NA	NA	NA	NA	NA
Solyc01g020170.1.1	0	NA	NA	NA	NA	NA
Solyc01g020180.1.1	0	NA	NA	NA	NA	NA
Solyc01g020190.2.1	10.0963	0.0739053	0.457973	0.161375	0.871798	0.988297
Solyc01g020200.1.1	0.0816044	0	4.32804	0	1	NA
Solyc01g020220.2.1	30.9121	-0.081162	0.251619	-0.322559	0.747029	0.96449
Solyc01g020230.3.1	4.90101	0.280066	0.877466	0.319176	0.749593	NA
Solyc01g020240.3.1	336.209	-0.0497596	0.110786	-0.449151	0.653323	0.944435
Solyc01g020280.1.1	0	NA	NA	NA	NA	NA
Solyc01g020285.1.1	0.618559	-0.761171	2.25147	-0.338078	0.735304	NA
Solyc01g020290.1.1	0.0510672	-0.785864	4.32804	-0.181575	0.855916	NA
Solyc01g020300.3.1	0	NA	NA	NA	NA	NA
Solyc01g020320.3.1	125.802	0.146517	0.153433	0.954928	0.339614	0.830903
Solyc01g020340.2.1	13.0749	0.067668	0.475069	0.142438	0.886734	0.990937
Solyc01g020360.1.1	0	NA	NA	NA	NA	NA
Solyc01g020370.1.1	0	NA	NA	NA	NA	NA
Solyc01g020371.1.1	0	NA	NA	NA	NA	NA
Solyc01g020374.1.1	0	NA	NA	NA	NA	NA
Solyc01g020376.1.1	0	NA	NA	NA	NA	NA
Solyc01g020378.1.1	45.6453	0.321438	0.235108	1.36719	0.171565	0.676459
Solyc01g020400.1.1	0	NA	NA	NA	NA	NA
Solyc01g020401.1.1	0	NA	NA	NA	NA	NA
Solyc01g020402.1.1	0	NA	NA	NA	NA	NA
Solyc01g020403.1.1	0	NA	NA	NA	NA	NA
Solyc01g020404.1.1	0	NA	NA	NA	NA	NA
Solyc01g020406.1.1	0	NA	NA	NA	NA	NA
Solyc01g020408.1.1	0	NA	NA	NA	NA	NA
Solyc01g020430.1.1	0	NA	NA	NA	NA	NA
Solyc01g020440.3.1	501.373	0.112365	0.090977	1.23509	0.216798	0.733799
Solyc01g020445.1.1	0	NA	NA	NA	NA	NA
Solyc01g020450.1.1	0	NA	NA	NA	NA	NA
Solyc01g020460.2.1	0	NA	NA	NA	NA	NA
Solyc01g020470.2.1	0	NA	NA	NA	NA	NA
Solyc01g020480.1.1	0	NA	NA	NA	NA	NA
Solyc01g020490.1.1	0	NA	NA	NA	NA	NA
Solyc01g020500.2.1	7.51132	-0.502124	0.565258	-0.888308	0.374375	0.849922
Solyc01g020510.1.1	0	NA	NA	NA	NA	NA
Solyc01g020520.3.1	0	NA	NA	NA	NA	NA
Solyc01g020525.1.1	106.722	0.0458668	0.141183	0.324876	0.745275	0.964081
Solyc01g020570.2.1	0.405999	0.648748	2.71373	0.239061	0.811058	NA
Solyc01g021600.3.1	23.8784	-0.0921251	0.358107	-0.257256	0.796981	0.975729
Solyc01g021610.1.1	0	NA	NA	NA	NA	NA
Solyc01g021620.2.1	0	NA	NA	NA	NA	NA
Solyc01g021640.3.1	339.878	0.07428	0.0870876	0.852935	0.393695	0.857937
Solyc01g021670.3.1	171.46	0.101926	0.114587	0.889511	0.373729	0.849839
Solyc01g021675.1.1	0.352591	-0.000616982	2.81163	-0.00021944	0.999825	NA
Solyc01g021690.1.1	0	NA	NA	NA	NA	NA
Solyc01g021700.2.1	0.400688	-0.614258	3.95295	-0.155392	0.876512	NA
Solyc01g021720.1.1	0.754922	-1.38565	2.05536	-0.674165	0.500206	NA
Solyc01g021730.2.1	0.696998	1.54878	1.47485	1.05013	0.293658	NA
Solyc01g021740.1.1	0	NA	NA	NA	NA	NA
Solyc01g022740.3.1	172.523	0.042683	0.15763	0.27078	0.78656	0.973401
Solyc01g022750.3.1	1054.86	0.103413	0.110795	0.933372	0.350628	0.838553
Solyc01g022760.1.1	0	NA	NA	NA	NA	NA
Solyc01g022780.1.1	0.0542389	0.656818	4.32804	0.151759	0.879377	NA
Solyc01g028800.2.1	11.2745	-0.326122	0.451399	-0.72247	0.470005	0.8888
Solyc01g028805.1.1	66.5559	1.21154	0.474977	2.55073	0.0107498	0.152174
Solyc01g028810.3.1	18343	0.037831	0.0723992	0.522534	0.601299	0.92811
Solyc01g028830.3.1	569.578	0.192102	0.116626	1.64716	0.0995245	0.545348
Solyc01g028840.1.1	0.0658561	0	4.32804	0	1	NA
Solyc01g028860.3.1	8765.95	-0.0648734	0.104151	-0.62288	0.533363	0.91004
Solyc01g028870.3.1	817.607	0.0778381	0.102821	0.757028	0.449033	0.880903
Solyc01g028900.3.1	1372.33	0.0121716	0.0639929	0.190202	0.849151	0.986213
Solyc01g028910.2.1	0	NA	NA	NA	NA	NA
Solyc01g028930.3.1	487.662	0.0851487	0.0874124	0.974104	0.330005	0.823968
Solyc01g028935.1.1	0.282263	-0.723864	3.47258	-0.208451	0.834877	NA
Solyc01g028960.1.1	0	NA	NA	NA	NA	NA
Solyc01g028980.1.1	0	NA	NA	NA	NA	NA
Solyc01g028983.1.1	0.0786445	0	4.32804	0	1	NA
Solyc01g028987.1.1	2.10701	0.541595	0.962798	0.562522	0.57376	NA
Solyc01g033990.1.1	0	NA	NA	NA	NA	NA
Solyc01g034010.1.1	0	NA	NA	NA	NA	NA
Solyc01g034020.3.1	1657.46	-0.0100309	0.0677127	-0.148139	0.882233	0.990034
Solyc01g034023.1.1	0.425669	1.25635	2.07145	0.60651	0.544176	NA
Solyc01g034050.1.1	0	NA	NA	NA	NA	NA
Solyc01g034060.1.1	0.105569	-0.0308609	4.32804	-0.00713046	0.994311	NA
Solyc01g034063.1.1	0	NA	NA	NA	NA	NA
Solyc01g034070.2.1	0.0693337	0	4.32804	0	1	NA
Solyc01g034080.1.1	6.26684	0.0157012	0.688641	0.0228002	0.98181	1
Solyc01g034085.1.1	1.5605	1.14394	1.18806	0.962865	0.335615	NA
Solyc01g034140.1.1	0	NA	NA	NA	NA	NA
Solyc01g034150.3.1	273.363	0.0106344	0.106527	0.0998282	0.920481	0.99574
Solyc01g034155.1.1	97.5108	0.0107963	0.180086	0.0599509	0.952195	1
Solyc01g034170.1.1	0	NA	NA	NA	NA	NA
Solyc01g034190.1.1	0	NA	NA	NA	NA	NA
Solyc01g034210.1.1	0	NA	NA	NA	NA	NA
Solyc01g035220.1.1	0	NA	NA	NA	NA	NA
Solyc01g035225.1.1	0	NA	NA	NA	NA	NA
Solyc01g038230.1.1	0	NA	NA	NA	NA	NA
Solyc01g038235.1.1	0	NA	NA	NA	NA	NA
Solyc01g044240.3.1	86.3507	1.35367	0.198835	6.80804	9.89365e-12	5.4477e-09
Solyc01g044270.3.1	389.271	-0.113469	0.104791	-1.08281	0.278892	0.789457
Solyc01g044277.1.1	0	NA	NA	NA	NA	NA
Solyc01g044300.2.1	0	NA	NA	NA	NA	NA
Solyc01g044305.1.1	0.673542	1.69584	2.24028	0.756978	0.449063	NA
Solyc01g044307.1.1	177.476	-0.0341227	0.144602	-0.235977	0.813451	0.979465
Solyc01g044340.3.1	7.43785	-1.26439	0.630207	-2.00632	0.0448225	0.36304
Solyc01g044350.3.1	54.604	-0.181595	0.258923	-0.701347	0.483087	0.893228
Solyc01g044360.3.1	4411.99	0.0729376	0.0823798	0.885382	0.375951	0.850923
Solyc01g044370.2.1	1.66412	-0.405576	1.48155	-0.273751	0.784276	NA
Solyc01g044371.1.1	1.13974	-2.0446	1.64356	-1.244	0.213498	NA
Solyc01g044372.1.1	0.133235	-0.780854	4.32804	-0.180417	0.856825	NA
Solyc01g044373.1.1	2.00166	-2.60004	1.82102	-1.4278	0.153351	NA
Solyc01g044374.1.1	0	NA	NA	NA	NA	NA
Solyc01g044420.3.1	7.70321	-0.588192	0.576045	-1.02109	0.307213	0.806175
Solyc01g044480.3.1	121.648	-0.110687	0.192184	-0.575942	0.564654	0.918885
Solyc01g044490.3.1	499.212	-0.206352	0.0922097	-2.23786	0.0252302	0.261539
Solyc01g044510.2.1	0	NA	NA	NA	NA	NA
Solyc01g044520.2.1	0.100109	-1.46726	4.32419	-0.339315	0.734372	NA
Solyc01g044540.1.1	0.455267	0.330315	2.67487	0.123488	0.901721	NA
Solyc01g044543.1.1	0	NA	NA	NA	NA	NA
Solyc01g044550.2.1	0	NA	NA	NA	NA	NA
Solyc01g044560.2.1	0	NA	NA	NA	NA	NA
Solyc01g044565.1.1	0.149959	0.61527	4.32722	0.142186	0.886933	NA
Solyc01g047580.1.1	0	NA	NA	NA	NA	NA
Solyc01g047590.2.1	0	NA	NA	NA	NA	NA
Solyc01g047593.1.1	0	NA	NA	NA	NA	NA
Solyc01g047597.1.1	0	NA	NA	NA	NA	NA
Solyc01g048590.2.1	0	NA	NA	NA	NA	NA
Solyc01g049640.2.1	0	NA	NA	NA	NA	NA
Solyc01g049650.3.1	543.022	-0.125004	0.0751879	-1.66256	0.096401	0.537644
Solyc01g049660.1.1	0	NA	NA	NA	NA	NA
Solyc01g049680.3.1	1377.3	0.00258569	0.0861791	0.0300037	0.976064	1
Solyc01g049685.1.1	0	NA	NA	NA	NA	NA
Solyc01g049690.3.1	458.042	-0.148631	0.0871102	-1.70624	0.087963	0.518975
Solyc01g049720.1.1	0	NA	NA	NA	NA	NA
Solyc01g049740.1.1	0	NA	NA	NA	NA	NA
Solyc01g049743.1.1	0	NA	NA	NA	NA	NA
Solyc01g049745.1.1	0	NA	NA	NA	NA	NA
Solyc01g049747.1.1	0	NA	NA	NA	NA	NA
Solyc01g049750.1.1	0	NA	NA	NA	NA	NA
Solyc01g049760.1.1	0	NA	NA	NA	NA	NA
Solyc01g049765.1.1	0	NA	NA	NA	NA	NA
Solyc01g049770.3.1	136.436	0.186111	0.176346	1.05537	0.291254	0.795518
Solyc01g049775.1.1	0	NA	NA	NA	NA	NA
Solyc01g049790.1.1	0	NA	NA	NA	NA	NA
Solyc01g049793.1.1	0	NA	NA	NA	NA	NA
Solyc01g049810.3.1	26.0951	0.494631	0.267128	1.85166	0.0640743	0.438439
Solyc01g049820.2.1	5.12418	0.61382	0.977521	0.627935	0.530046	NA
Solyc01g049825.1.1	0.213959	0	4.32804	0	1	NA
Solyc01g049840.1.1	0.978852	1.22625	1.87	0.655749	0.511986	NA
Solyc01g049845.1.1	0	NA	NA	NA	NA	NA
Solyc01g049880.3.1	90.4782	0.5194	0.282515	1.83848	0.0659911	0.446314
Solyc01g049890.3.1	3407.51	-0.00873658	0.0504662	-0.173118	0.862559	0.987862
Solyc01g049895.1.1	0	NA	NA	NA	NA	NA
Solyc01g049910.3.1	93.6514	0.00866513	0.167304	0.0517926	0.958694	1
Solyc01g049912.1.1	1.07698	-2.5571	1.42356	-1.79627	0.072451	NA
Solyc01g049914.1.1	3.93669	-0.143849	0.997131	-0.144263	0.885293	NA
Solyc01g049920.1.1	9.29793	-0.0507611	0.367346	-0.138183	0.890096	0.991399
Solyc01g049925.1.1	20.6889	0.00486384	0.333099	0.0146018	0.98835	1
Solyc01g049950.1.1	0	NA	NA	NA	NA	NA
Solyc01g049960.3.1	898.448	-0.0162049	0.0849799	-0.190691	0.848768	0.986213
Solyc01g049970.2.1	0	NA	NA	NA	NA	NA
Solyc01g049975.1.1	34.5376	0.486813	0.25797	1.88709	0.0591479	0.420525
Solyc01g050010.3.1	84.2342	-0.104046	0.214591	-0.484855	0.627779	0.936528
Solyc01g050020.2.1	0.132079	0.691606	4.32804	0.159796	0.873042	NA
Solyc01g050040.3.1	98.7562	-0.161512	0.21454	-0.752828	0.451553	0.881495
Solyc01g050047.1.1	0.207243	1.26218	3.65093	0.345714	0.729557	NA
Solyc01g050050.1.1	0.56	-2.7929	3.09092	-0.903583	0.366217	NA
Solyc01g050070.3.1	226.223	0.0140809	0.116156	0.121224	0.903513	0.994039
Solyc01g050075.1.1	2.10482	0.211799	0.880955	0.24042	0.810005	NA
[truncated: 33,755 more rows]

## Sheet: Column descriptions
baseMean	[1] "mean of normalized counts for all samples"
log2FoldChange	[2] "log2 fold change (MLE): tissue_condition LS vs LC OR RS vs RC"
lfcSE	[3] "standard error: tissue condition LS vs LC OR RS vs RC"
stat	[4] "Wald statistic: tissue condition LS vs LC OR RS vs RC"
pvalue	[5] "Wald test p-value: tissue condition LS vs LC OR RS vs RC"
padj	[6] "BH adjusted p-values"
